# Supplementary material for: Racial and Ethnic Disparities in Influenza Vaccination among Adults with Chronic Medical Conditions Vary by Age in the United States
Source: PLoS One. 2017 Jan 12;12(1):e0169679. doi: 10.1371/journal.pone.0169679 (PMC5231366; doi:10.1371/journal.pone.0169679)
Supplement: S1 Data — (MHT) [file pone.0169679.s002.mht]

From: "Saved by Internet Explorer 11"
Subject: SAS Output
Date: Fri, 4 Sep 2015 16:43:02 -0500
MIME-Version: 1.0
Content-Type: text/html;
	charset="Windows-1252"
Content-Transfer-Encoding: quoted-printable
Content-Location: file://C:\Users\dlu2\AppData\Local\Temp\SAS Temporary Files\_TD7028_AQUILA-PC_\sashtml.htm
X-MimeOLE: Produced By Microsoft MimeOLE V6.1.7601.17609

<!DOCTYPE HTML PUBLIC "-//W3C//DTD HTML 4.0 Transitional//EN">
<HTML><HEAD><META content=3D"IE=3D5.0000" =
http-equiv=3D"X-UA-Compatible">
<TITLE>SAS Output</TITLE>
<META name=3DGENERATOR content=3D"MSHTML 11.00.9600.17963">
<META content=3D"text/html; charset=3Dwindows-1252" =
http-equiv=3DContent-type>
<STYLE type=3Dtext/css>.aftercaption {
	FONT-SIZE: x-small; FONT-FAMILY: Arial, 'Albany AMT', Helvetica, Helv; =
FONT-WEIGHT: bold; COLOR: #112277; FONT-STYLE: normal; PADDING-TOP: 4pt; =
BORDER-SPACING: 0px; BACKGROUND-COLOR: #fafbfe
}
.batch {
	FONT-SIZE: x-small; BORDER-TOP: #c1c1c1 1px solid; FONT-FAMILY: 'SAS =
Monospace', 'Courier New', Courier, monospace; BORDER-RIGHT: #c1c1c1 1px =
solid; BORDER-COLLAPSE: separate; BORDER-BOTTOM: #c1c1c1 1px solid; =
FONT-WEIGHT: normal; COLOR: #000000; PADDING-BOTTOM: 7px; FONT-STYLE: =
normal; PADDING-TOP: 7px; PADDING-LEFT: 7px; BORDER-SPACING: 1px; =
BORDER-LEFT: #c1c1c1 1px solid; PADDING-RIGHT: 7px; BACKGROUND-COLOR: =
#fafbfe
}
.beforecaption {
	FONT-SIZE: x-small; FONT-FAMILY: Arial, 'Albany AMT', Helvetica, Helv; =
FONT-WEIGHT: bold; COLOR: #112277; FONT-STYLE: normal; BORDER-SPACING: =
0px; BACKGROUND-COLOR: #fafbfe
}
.body {
	FONT-SIZE: x-small; FONT-FAMILY: Arial, 'Albany AMT', Helvetica, Helv; =
FONT-WEIGHT: normal; COLOR: #000000; FONT-STYLE: normal; MARGIN-LEFT: =
8px; BACKGROUND-COLOR: #fafbfe; MARGIN-RIGHT: 8px
}
.bodydate {
	FONT-SIZE: x-small; FONT-FAMILY: Arial, 'Albany AMT', Helvetica, Helv; =
WIDTH: 100%; VERTICAL-ALIGN: top; FONT-WEIGHT: normal; COLOR: #000000; =
FONT-STYLE: normal; TEXT-ALIGN: right; BORDER-SPACING: 0px; =
BACKGROUND-COLOR: #fafbfe
}
.bycontentfolder {
	LIST-STYLE-TYPE: none; FONT-SIZE: x-small; FONT-FAMILY: Arial, 'Albany =
AMT', Helvetica, Helv; FONT-WEIGHT: normal; COLOR: #000000; FONT-STYLE: =
normal; MARGIN-LEFT: 6pt
}
.byline {
	FONT-SIZE: x-small; FONT-FAMILY: Arial, 'Albany AMT', Helvetica, Helv; =
FONT-WEIGHT: bold; COLOR: #112277; FONT-STYLE: normal; BORDER-SPACING: =
0px; BACKGROUND-COLOR: #fafbfe
}
.bylinecontainer {
	FONT-SIZE: x-small; BORDER-TOP: #000000 0px solid; FONT-FAMILY: Arial, =
'Albany AMT', Helvetica, Helv; BORDER-RIGHT: #000000 0px solid; WIDTH: =
100%; BORDER-BOTTOM: #000000 0px solid; FONT-WEIGHT: normal; COLOR: =
#000000; FONT-STYLE: normal; BORDER-SPACING: 1px; BORDER-LEFT: #000000 =
0px solid; BACKGROUND-COLOR: #fafbfe
}
.caption {
	FONT-SIZE: x-small; FONT-FAMILY: Arial, 'Albany AMT', Helvetica, Helv; =
FONT-WEIGHT: bold; COLOR: #112277; FONT-STYLE: normal; BORDER-SPACING: =
0px; BACKGROUND-COLOR: #fafbfe
}
.cell {
	FONT-SIZE: x-small; FONT-FAMILY: Arial, 'Albany AMT', Helvetica, Helv; =
FONT-WEIGHT: normal; COLOR: #000000; FONT-STYLE: normal; =
BACKGROUND-COLOR: #fafbfe
}
.container {
	FONT-SIZE: x-small; FONT-FAMILY: Arial, 'Albany AMT', Helvetica, Helv; =
FONT-WEIGHT: normal; COLOR: #000000; FONT-STYLE: normal; =
BACKGROUND-COLOR: #fafbfe
}
.contentfolder {
	LIST-STYLE-TYPE: none; FONT-SIZE: x-small; FONT-FAMILY: Arial, 'Albany =
AMT', Helvetica, Helv; FONT-WEIGHT: normal; COLOR: #000000; FONT-STYLE: =
normal; MARGIN-LEFT: 6pt
}
.contentitem {
	LIST-STYLE-TYPE: none; FONT-SIZE: x-small; FONT-FAMILY: Arial, 'Albany =
AMT', Helvetica, Helv; FONT-WEIGHT: normal; COLOR: #000000; FONT-STYLE: =
normal; MARGIN-LEFT: 6pt
}
.contentproclabel {
	FONT-SIZE: x-small; FONT-FAMILY: Arial, 'Albany AMT', Helvetica, Helv; =
FONT-WEIGHT: bold; COLOR: #112277; FONT-STYLE: normal; BACKGROUND-COLOR: =
#fafbfe
}
.contentprocname {
	FONT-SIZE: x-small; FONT-FAMILY: Arial, 'Albany AMT', Helvetica, Helv; =
FONT-WEIGHT: bold; COLOR: #112277; FONT-STYLE: normal; BACKGROUND-COLOR: =
#fafbfe
}
.contents {
	LIST-STYLE-TYPE: decimal; FONT-SIZE: x-small; FONT-FAMILY: Arial, =
'Albany AMT', Helvetica, Helv; FONT-WEIGHT: normal; COLOR: #000000; =
FONT-STYLE: normal; MARGIN-LEFT: 8px; BACKGROUND-COLOR: #fafbfe; =
MARGIN-RIGHT: 8px
}
.contentsdate {
	FONT-SIZE: x-small; FONT-FAMILY: Arial, 'Albany AMT', Helvetica, Helv; =
WIDTH: 100%; FONT-WEIGHT: normal; COLOR: #000000; FONT-STYLE: normal; =
BACKGROUND-COLOR: #fafbfe
}
.contenttitle {
	FONT-SIZE: x-small; FONT-FAMILY: Arial, 'Albany AMT', Helvetica, Helv; =
FONT-WEIGHT: bold; COLOR: #112277; FONT-STYLE: italic; BACKGROUND-COLOR: =
#fafbfe
}
.continued {
	FONT-SIZE: x-small; FONT-FAMILY: Arial, 'Albany AMT', Helvetica, Helv; =
WIDTH: 100%; FONT-WEIGHT: bold; COLOR: #112277; FONT-STYLE: normal; =
BORDER-SPACING: 0px; BACKGROUND-COLOR: #fafbfe
}
.data {
	FONT-SIZE: x-small; BORDER-TOP: #c1c1c1 0px solid; FONT-FAMILY: Arial, =
'Albany AMT', Helvetica, Helv; BORDER-RIGHT: #c1c1c1 1px solid; =
BORDER-BOTTOM: #c1c1c1 1px solid; FONT-WEIGHT: normal; FONT-STYLE: =
normal; BORDER-LEFT: #c1c1c1 0px solid; BACKGROUND-COLOR: #ffffff
}
.dataemphasis {
	FONT-SIZE: x-small; BORDER-TOP: #c1c1c1 0px solid; FONT-FAMILY: Arial, =
'Albany AMT', Helvetica, Helv; BORDER-RIGHT: #c1c1c1 1px solid; =
BORDER-BOTTOM: #c1c1c1 1px solid; FONT-WEIGHT: normal; FONT-STYLE: =
normal; BORDER-LEFT: #c1c1c1 0px solid; BACKGROUND-COLOR: #ffffff
}
.dataemphasisfixed {
	FONT-SIZE: x-small; BORDER-TOP: #c1c1c1 0px solid; FONT-FAMILY: =
'Courier New', Courier, monospace; BORDER-RIGHT: #c1c1c1 1px solid; =
BORDER-BOTTOM: #c1c1c1 1px solid; FONT-WEIGHT: normal; FONT-STYLE: =
italic; BORDER-LEFT: #c1c1c1 0px solid; BACKGROUND-COLOR: #ffffff
}
.dataempty {
	FONT-SIZE: x-small; BORDER-TOP: #c1c1c1 0px solid; FONT-FAMILY: Arial, =
'Albany AMT', Helvetica, Helv; BORDER-RIGHT: #c1c1c1 1px solid; =
BORDER-BOTTOM: #c1c1c1 1px solid; FONT-WEIGHT: normal; FONT-STYLE: =
normal; BORDER-LEFT: #c1c1c1 0px solid; BACKGROUND-COLOR: #ffffff
}
.datafixed {
	FONT-SIZE: x-small; BORDER-TOP: #c1c1c1 0px solid; FONT-FAMILY: =
'Courier New', Courier; BORDER-RIGHT: #c1c1c1 1px solid; BORDER-BOTTOM: =
#c1c1c1 1px solid; FONT-WEIGHT: normal; FONT-STYLE: normal; BORDER-LEFT: =
#c1c1c1 0px solid; BACKGROUND-COLOR: #ffffff
}
.datastrong {
	FONT-SIZE: x-small; BORDER-TOP: #c1c1c1 0px solid; FONT-FAMILY: Arial, =
'Albany AMT', Helvetica, Helv; BORDER-RIGHT: #c1c1c1 1px solid; =
BORDER-BOTTOM: #c1c1c1 1px solid; FONT-WEIGHT: bold; COLOR: #000000; =
FONT-STYLE: normal; BORDER-LEFT: #c1c1c1 0px solid; BACKGROUND-COLOR: =
#ffffff
}
.datastrongfixed {
	FONT-SIZE: x-small; BORDER-TOP: #c1c1c1 0px solid; FONT-FAMILY: =
'Courier New', Courier, monospace; BORDER-RIGHT: #c1c1c1 1px solid; =
BORDER-BOTTOM: #c1c1c1 1px solid; FONT-WEIGHT: bold; COLOR: #000000; =
FONT-STYLE: normal; BORDER-LEFT: #c1c1c1 0px solid; BACKGROUND-COLOR: =
#ffffff
}
.date {
	FONT-SIZE: x-small; FONT-FAMILY: Arial, 'Albany AMT', Helvetica, Helv; =
WIDTH: 100%; FONT-WEIGHT: normal; COLOR: #000000; FONT-STYLE: normal; =
BACKGROUND-COLOR: #fafbfe
}
.document {
	FONT-SIZE: x-small; FONT-FAMILY: Arial, 'Albany AMT', Helvetica, Helv; =
FONT-WEIGHT: normal; COLOR: #000000; FONT-STYLE: normal; =
BACKGROUND-COLOR: #fafbfe
}
A:link {
	COLOR: #0000ff
}
A:visited {
	COLOR: #800080
}
A:active {
	COLOR: #800080
}
.errorbanner {
	FONT-SIZE: x-small; FONT-FAMILY: Arial, 'Albany AMT', Helvetica, Helv; =
FONT-WEIGHT: bold; COLOR: #112277; FONT-STYLE: normal; BACKGROUND-COLOR: =
#fafbfe
}
.errorcontent {
	FONT-SIZE: x-small; FONT-FAMILY: Arial, 'Albany AMT', Helvetica, Helv; =
FONT-WEIGHT: normal; COLOR: #112277; FONT-STYLE: normal; =
BACKGROUND-COLOR: #fafbfe
}
.errorcontentfixed {
	FONT-SIZE: x-small; FONT-FAMILY: 'Courier New', Courier; FONT-WEIGHT: =
normal; COLOR: #112277; FONT-STYLE: normal; BACKGROUND-COLOR: #fafbfe
}
.extendedpage {
	FONT-SIZE: x-small; BORDER-TOP: #000000 1pt solid; FONT-FAMILY: Arial, =
'Albany AMT', Helvetica, Helv; BORDER-RIGHT: #000000 1pt solid; =
BORDER-BOTTOM: #000000 1pt solid; FONT-WEIGHT: normal; COLOR: #112277; =
FONT-STYLE: italic; TEXT-ALIGN: center; BORDER-LEFT: #000000 1pt solid; =
BACKGROUND-COLOR: #fafbfe
}
.fatalbanner {
	FONT-SIZE: x-small; FONT-FAMILY: Arial, 'Albany AMT', Helvetica, Helv; =
FONT-WEIGHT: bold; COLOR: #112277; FONT-STYLE: normal; BACKGROUND-COLOR: =
#fafbfe
}
.fatalcontent {
	FONT-SIZE: x-small; FONT-FAMILY: Arial, 'Albany AMT', Helvetica, Helv; =
FONT-WEIGHT: normal; COLOR: #112277; FONT-STYLE: normal; =
BACKGROUND-COLOR: #fafbfe
}
.fatalcontentfixed {
	FONT-SIZE: x-small; FONT-FAMILY: 'Courier New', Courier; FONT-WEIGHT: =
normal; COLOR: #112277; FONT-STYLE: normal; BACKGROUND-COLOR: #fafbfe
}
.folderaction {
	LIST-STYLE-TYPE: none; FONT-SIZE: x-small; FONT-FAMILY: Arial, 'Albany =
AMT', Helvetica, Helv; FONT-WEIGHT: normal; COLOR: #000000; FONT-STYLE: =
normal; MARGIN-LEFT: 6pt
}
.footer {
	FONT-SIZE: x-small; BORDER-TOP: #b0b7bb 0px solid; FONT-FAMILY: Arial, =
'Albany AMT', Helvetica, Helv; BORDER-RIGHT: #b0b7bb 1px solid; =
BORDER-BOTTOM: #b0b7bb 1px solid; FONT-WEIGHT: bold; COLOR: #112277; =
FONT-STYLE: normal; BORDER-LEFT: #b0b7bb 0px solid; BACKGROUND-COLOR: =
#edf2f9
}
.footeremphasis {
	FONT-SIZE: x-small; BORDER-TOP: #b0b7bb 0px solid; FONT-FAMILY: Arial, =
'Albany AMT', Helvetica, Helv; BORDER-RIGHT: #b0b7bb 1px solid; =
BORDER-BOTTOM: #b0b7bb 1px solid; FONT-WEIGHT: normal; COLOR: #112277; =
FONT-STYLE: italic; BORDER-LEFT: #b0b7bb 0px solid; BACKGROUND-COLOR: =
#edf2f9
}
.footeremphasisfixed {
	FONT-SIZE: x-small; BORDER-TOP: #b0b7bb 0px solid; FONT-FAMILY: =
'Courier New', Courier, monospace; BORDER-RIGHT: #b0b7bb 1px solid; =
BORDER-BOTTOM: #b0b7bb 1px solid; FONT-WEIGHT: normal; COLOR: #112277; =
FONT-STYLE: italic; BORDER-LEFT: #b0b7bb 0px solid; BACKGROUND-COLOR: =
#edf2f9
}
.footerempty {
	FONT-SIZE: x-small; BORDER-TOP: #b0b7bb 0px solid; FONT-FAMILY: Arial, =
'Albany AMT', Helvetica, Helv; BORDER-RIGHT: #b0b7bb 1px solid; =
BORDER-BOTTOM: #b0b7bb 1px solid; FONT-WEIGHT: bold; COLOR: #112277; =
FONT-STYLE: normal; BORDER-LEFT: #b0b7bb 0px solid; BACKGROUND-COLOR: =
#edf2f9
}
.footerfixed {
	FONT-SIZE: x-small; BORDER-TOP: #b0b7bb 0px solid; FONT-FAMILY: =
'Courier New', Courier; BORDER-RIGHT: #b0b7bb 1px solid; BORDER-BOTTOM: =
#b0b7bb 1px solid; FONT-WEIGHT: normal; COLOR: #112277; FONT-STYLE: =
normal; BORDER-LEFT: #b0b7bb 0px solid; BACKGROUND-COLOR: #edf2f9
}
.footerstrong {
	FONT-SIZE: x-small; BORDER-TOP: #b0b7bb 0px solid; FONT-FAMILY: Arial, =
'Albany AMT', Helvetica, Helv; BORDER-RIGHT: #b0b7bb 1px solid; =
BORDER-BOTTOM: #b0b7bb 1px solid; FONT-WEIGHT: bold; COLOR: #112277; =
FONT-STYLE: normal; BORDER-LEFT: #b0b7bb 0px solid; BACKGROUND-COLOR: =
#edf2f9
}
.footerstrongfixed {
	FONT-SIZE: x-small; BORDER-TOP: #b0b7bb 0px solid; FONT-FAMILY: =
'Courier New', Courier, monospace; BORDER-RIGHT: #b0b7bb 1px solid; =
BORDER-BOTTOM: #b0b7bb 1px solid; FONT-WEIGHT: bold; COLOR: #112277; =
FONT-STYLE: normal; BORDER-LEFT: #b0b7bb 0px solid; BACKGROUND-COLOR: =
#edf2f9
}
.frame {
	FONT-SIZE: x-small; FONT-FAMILY: Arial, 'Albany AMT', Helvetica, Helv; =
FONT-WEIGHT: normal; COLOR: #000000; FONT-STYLE: normal; =
BACKGROUND-COLOR: #fafbfe
}
.graph {
	FONT-SIZE: x-small; BORDER-TOP: #c1c1c1 1px solid; FONT-FAMILY: Arial, =
'Albany AMT', Helvetica, Helv; BORDER-RIGHT: #c1c1c1 1px solid; =
BORDER-COLLAPSE: separate; BORDER-BOTTOM: #c1c1c1 1px solid; =
FONT-WEIGHT: normal; COLOR: #000000; FONT-STYLE: normal; BORDER-SPACING: =
1px; BORDER-LEFT: #c1c1c1 1px solid; BACKGROUND-COLOR: #fafbfe
}
.header {
	FONT-SIZE: x-small; BORDER-TOP: #b0b7bb 0px solid; FONT-FAMILY: Arial, =
'Albany AMT', Helvetica, Helv; BORDER-RIGHT: #b0b7bb 1px solid; =
BORDER-BOTTOM: #b0b7bb 1px solid; FONT-WEIGHT: bold; COLOR: #112277; =
FONT-STYLE: normal; BORDER-LEFT: #b0b7bb 0px solid; BACKGROUND-COLOR: =
#edf2f9
}
.headeremphasis {
	FONT-SIZE: x-small; BORDER-TOP: #b0b7bb 0px solid; FONT-FAMILY: Arial, =
'Albany AMT', Helvetica, Helv; BORDER-RIGHT: #b0b7bb 1px solid; =
BORDER-BOTTOM: #b0b7bb 1px solid; FONT-WEIGHT: normal; COLOR: #000000; =
FONT-STYLE: italic; BORDER-LEFT: #b0b7bb 0px solid; BACKGROUND-COLOR: =
#d8dbd3
}
.headeremphasisfixed {
	FONT-SIZE: x-small; BORDER-TOP: #b0b7bb 0px solid; FONT-FAMILY: =
'Courier New', Courier, monospace; BORDER-RIGHT: #b0b7bb 1px solid; =
BORDER-BOTTOM: #b0b7bb 1px solid; FONT-WEIGHT: normal; COLOR: #000000; =
FONT-STYLE: italic; BORDER-LEFT: #b0b7bb 0px solid; BACKGROUND-COLOR: =
#d8dbd3
}
.headerempty {
	FONT-SIZE: x-small; BORDER-TOP: #b0b7bb 0px solid; FONT-FAMILY: Arial, =
'Albany AMT', Helvetica, Helv; BORDER-RIGHT: #b0b7bb 1px solid; =
BORDER-BOTTOM: #b0b7bb 1px solid; FONT-WEIGHT: bold; COLOR: #112277; =
FONT-STYLE: normal; BORDER-LEFT: #b0b7bb 0px solid; BACKGROUND-COLOR: =
#edf2f9
}
.headerfixed {
	FONT-SIZE: x-small; BORDER-TOP: #b0b7bb 0px solid; FONT-FAMILY: =
'Courier New', Courier; BORDER-RIGHT: #b0b7bb 1px solid; BORDER-BOTTOM: =
#b0b7bb 1px solid; FONT-WEIGHT: normal; COLOR: #112277; FONT-STYLE: =
normal; BORDER-LEFT: #b0b7bb 0px solid; BACKGROUND-COLOR: #edf2f9
}
.headersandfooters {
	FONT-SIZE: x-small; FONT-FAMILY: Arial, 'Albany AMT', Helvetica, Helv; =
FONT-WEIGHT: bold; COLOR: #000000; FONT-STYLE: normal; BACKGROUND-COLOR: =
#edf2f9
}
.headerstrong {
	FONT-SIZE: x-small; BORDER-TOP: #b0b7bb 0px solid; FONT-FAMILY: Arial, =
'Albany AMT', Helvetica, Helv; BORDER-RIGHT: #b0b7bb 1px solid; =
BORDER-BOTTOM: #b0b7bb 1px solid; FONT-WEIGHT: bold; COLOR: #000000; =
FONT-STYLE: normal; BORDER-LEFT: #b0b7bb 0px solid; BACKGROUND-COLOR: =
#d8dbd3
}
.headerstrongfixed {
	FONT-SIZE: x-small; BORDER-TOP: #b0b7bb 0px solid; FONT-FAMILY: =
'Courier New', Courier, monospace; BORDER-RIGHT: #b0b7bb 1px solid; =
BORDER-BOTTOM: #b0b7bb 1px solid; FONT-WEIGHT: bold; COLOR: #000000; =
FONT-STYLE: normal; BORDER-LEFT: #b0b7bb 0px solid; BACKGROUND-COLOR: =
#d8dbd3
}
.index {
	FONT-SIZE: x-small; FONT-FAMILY: Arial, 'Albany AMT', Helvetica, Helv; =
FONT-WEIGHT: normal; COLOR: #000000; FONT-STYLE: normal; =
BACKGROUND-COLOR: #fafbfe
}
.indexaction {
	LIST-STYLE-TYPE: none; FONT-SIZE: x-small; FONT-FAMILY: Arial, 'Albany =
AMT', Helvetica, Helv; FONT-WEIGHT: normal; COLOR: #000000; FONT-STYLE: =
normal; MARGIN-LEFT: 6pt
}
.indexitem {
	LIST-STYLE-TYPE: none; FONT-SIZE: x-small; FONT-FAMILY: Arial, 'Albany =
AMT', Helvetica, Helv; FONT-WEIGHT: normal; COLOR: #000000; FONT-STYLE: =
normal; MARGIN-LEFT: 6pt
}
.indexprocname {
	FONT-SIZE: x-small; FONT-FAMILY: Arial, 'Albany AMT', Helvetica, Helv; =
FONT-WEIGHT: bold; COLOR: #112277; FONT-STYLE: normal; BACKGROUND-COLOR: =
#fafbfe
}
.indextitle {
	FONT-SIZE: x-small; FONT-FAMILY: Arial, 'Albany AMT', Helvetica, Helv; =
FONT-WEIGHT: bold; COLOR: #112277; FONT-STYLE: italic; BACKGROUND-COLOR: =
#fafbfe
}
.layoutcontainer {
	BORDER-TOP: #000000 0px solid; BORDER-RIGHT: #000000 0px solid; =
BORDER-BOTTOM: #000000 0px solid; BORDER-SPACING: 30px; BORDER-LEFT: =
#000000 0px solid
}
.layoutregion {
	BORDER-TOP: #000000 0px solid; BORDER-RIGHT: #000000 0px solid; =
BORDER-BOTTOM: #000000 0px solid; BORDER-SPACING: 30px; BORDER-LEFT: =
#000000 0px solid
}
.linecontent {
	FONT-SIZE: x-small; BORDER-TOP: #c1c1c1 0px solid; FONT-FAMILY: Arial, =
'Albany AMT', Helvetica, Helv; BORDER-RIGHT: #c1c1c1 1px solid; =
BORDER-BOTTOM: #c1c1c1 1px solid; FONT-WEIGHT: normal; COLOR: #112277; =
FONT-STYLE: normal; BORDER-LEFT: #c1c1c1 0px solid; BACKGROUND-COLOR: =
#fafbfe
}
.list {
	LIST-STYLE-TYPE: disc; FONT-SIZE: x-small; FONT-FAMILY: Arial, 'Albany =
AMT', Helvetica, Helv; FONT-WEIGHT: normal; COLOR: #000000; FONT-STYLE: =
normal; BACKGROUND-COLOR: #fafbfe
}
.list10 {
	LIST-STYLE-TYPE: square; FONT-SIZE: x-small; FONT-FAMILY: Arial, =
'Albany AMT', Helvetica, Helv; FONT-WEIGHT: normal; COLOR: #000000; =
FONT-STYLE: normal; BACKGROUND-COLOR: #fafbfe
}
.list2 {
	LIST-STYLE-TYPE: circle; FONT-SIZE: x-small; FONT-FAMILY: Arial, =
'Albany AMT', Helvetica, Helv; FONT-WEIGHT: normal; COLOR: #000000; =
FONT-STYLE: normal; BACKGROUND-COLOR: #fafbfe
}
.list3 {
	LIST-STYLE-TYPE: square; FONT-SIZE: x-small; FONT-FAMILY: Arial, =
'Albany AMT', Helvetica, Helv; FONT-WEIGHT: normal; COLOR: #000000; =
FONT-STYLE: normal; BACKGROUND-COLOR: #fafbfe
}
.list4 {
	LIST-STYLE-TYPE: square; FONT-SIZE: x-small; FONT-FAMILY: Arial, =
'Albany AMT', Helvetica, Helv; FONT-WEIGHT: normal; COLOR: #000000; =
FONT-STYLE: normal; BACKGROUND-COLOR: #fafbfe
}
.list5 {
	LIST-STYLE-TYPE: square; FONT-SIZE: x-small; FONT-FAMILY: Arial, =
'Albany AMT', Helvetica, Helv; FONT-WEIGHT: normal; COLOR: #000000; =
FONT-STYLE: normal; BACKGROUND-COLOR: #fafbfe
}
.list6 {
	LIST-STYLE-TYPE: square; FONT-SIZE: x-small; FONT-FAMILY: Arial, =
'Albany AMT', Helvetica, Helv; FONT-WEIGHT: normal; COLOR: #000000; =
FONT-STYLE: normal; BACKGROUND-COLOR: #fafbfe
}
.list7 {
	LIST-STYLE-TYPE: square; FONT-SIZE: x-small; FONT-FAMILY: Arial, =
'Albany AMT', Helvetica, Helv; FONT-WEIGHT: normal; COLOR: #000000; =
FONT-STYLE: normal; BACKGROUND-COLOR: #fafbfe
}
.list8 {
	LIST-STYLE-TYPE: square; FONT-SIZE: x-small; FONT-FAMILY: Arial, =
'Albany AMT', Helvetica, Helv; FONT-WEIGHT: normal; COLOR: #000000; =
FONT-STYLE: normal; BACKGROUND-COLOR: #fafbfe
}
.list9 {
	LIST-STYLE-TYPE: square; FONT-SIZE: x-small; FONT-FAMILY: Arial, =
'Albany AMT', Helvetica, Helv; FONT-WEIGHT: normal; COLOR: #000000; =
FONT-STYLE: normal; BACKGROUND-COLOR: #fafbfe
}
.listitem {
	LIST-STYLE-TYPE: disc; FONT-SIZE: x-small; FONT-FAMILY: Arial, 'Albany =
AMT', Helvetica, Helv; FONT-WEIGHT: normal; COLOR: #000000; FONT-STYLE: =
normal; BACKGROUND-COLOR: #fafbfe
}
.listitem10 {
	LIST-STYLE-TYPE: square; FONT-SIZE: x-small; FONT-FAMILY: Arial, =
'Albany AMT', Helvetica, Helv; FONT-WEIGHT: normal; COLOR: #000000; =
FONT-STYLE: normal; BACKGROUND-COLOR: #fafbfe
}
.listitem2 {
	LIST-STYLE-TYPE: circle; FONT-SIZE: x-small; FONT-FAMILY: Arial, =
'Albany AMT', Helvetica, Helv; FONT-WEIGHT: normal; COLOR: #000000; =
FONT-STYLE: normal; BACKGROUND-COLOR: #fafbfe
}
.listitem3 {
	LIST-STYLE-TYPE: square; FONT-SIZE: x-small; FONT-FAMILY: Arial, =
'Albany AMT', Helvetica, Helv; FONT-WEIGHT: normal; COLOR: #000000; =
FONT-STYLE: normal; BACKGROUND-COLOR: #fafbfe
}
.listitem4 {
	LIST-STYLE-TYPE: square; FONT-SIZE: x-small; FONT-FAMILY: Arial, =
'Albany AMT', Helvetica, Helv; FONT-WEIGHT: normal; COLOR: #000000; =
FONT-STYLE: normal; BACKGROUND-COLOR: #fafbfe
}
.listitem5 {
	LIST-STYLE-TYPE: square; FONT-SIZE: x-small; FONT-FAMILY: Arial, =
'Albany AMT', Helvetica, Helv; FONT-WEIGHT: normal; COLOR: #000000; =
FONT-STYLE: normal; BACKGROUND-COLOR: #fafbfe
}
.listitem6 {
	LIST-STYLE-TYPE: square; FONT-SIZE: x-small; FONT-FAMILY: Arial, =
'Albany AMT', Helvetica, Helv; FONT-WEIGHT: normal; COLOR: #000000; =
FONT-STYLE: normal; BACKGROUND-COLOR: #fafbfe
}
.listitem7 {
	LIST-STYLE-TYPE: square; FONT-SIZE: x-small; FONT-FAMILY: Arial, =
'Albany AMT', Helvetica, Helv; FONT-WEIGHT: normal; COLOR: #000000; =
FONT-STYLE: normal; BACKGROUND-COLOR: #fafbfe
}
.listitem8 {
	LIST-STYLE-TYPE: square; FONT-SIZE: x-small; FONT-FAMILY: Arial, =
'Albany AMT', Helvetica, Helv; FONT-WEIGHT: normal; COLOR: #000000; =
FONT-STYLE: normal; BACKGROUND-COLOR: #fafbfe
}
.listitem9 {
	LIST-STYLE-TYPE: square; FONT-SIZE: x-small; FONT-FAMILY: Arial, =
'Albany AMT', Helvetica, Helv; FONT-WEIGHT: normal; COLOR: #000000; =
FONT-STYLE: normal; BACKGROUND-COLOR: #fafbfe
}
.note {
	FONT-SIZE: x-small; FONT-FAMILY: Arial, 'Albany AMT', Helvetica, Helv; =
FONT-WEIGHT: normal; COLOR: #112277; FONT-STYLE: normal; =
BACKGROUND-COLOR: #fafbfe
}
.notebanner {
	FONT-SIZE: x-small; FONT-FAMILY: Arial, 'Albany AMT', Helvetica, Helv; =
FONT-WEIGHT: bold; COLOR: #112277; FONT-STYLE: normal; BACKGROUND-COLOR: =
#fafbfe
}
.notecontent {
	FONT-SIZE: x-small; FONT-FAMILY: Arial, 'Albany AMT', Helvetica, Helv; =
FONT-WEIGHT: normal; COLOR: #112277; FONT-STYLE: normal; =
BACKGROUND-COLOR: #fafbfe
}
.notecontentfixed {
	FONT-SIZE: x-small; FONT-FAMILY: 'Courier New', Courier; FONT-WEIGHT: =
normal; COLOR: #112277; FONT-STYLE: normal; BACKGROUND-COLOR: #fafbfe
}
.output {
	FONT-SIZE: x-small; BORDER-TOP: #c1c1c1 1px solid; FONT-FAMILY: Arial, =
'Albany AMT', Helvetica, Helv; BORDER-RIGHT: #c1c1c1 1px solid; =
BORDER-COLLAPSE: separate; BORDER-BOTTOM: #c1c1c1 1px solid; =
FONT-WEIGHT: normal; COLOR: #000000; FONT-STYLE: normal; BORDER-SPACING: =
1px; BORDER-LEFT: #c1c1c1 1px solid; BACKGROUND-COLOR: #fafbfe
}
.pageno {
	FONT-SIZE: x-small; FONT-FAMILY: Arial, 'Albany AMT', Helvetica, Helv; =
VERTICAL-ALIGN: top; FONT-WEIGHT: bold; COLOR: #112277; FONT-STYLE: =
normal; TEXT-ALIGN: right; BORDER-SPACING: 0px; BACKGROUND-COLOR: =
#fafbfe
}
.pages {
	LIST-STYLE-TYPE: decimal; FONT-SIZE: x-small; FONT-FAMILY: Arial, =
'Albany AMT', Helvetica, Helv; FONT-WEIGHT: normal; COLOR: #000000; =
FONT-STYLE: normal; MARGIN-LEFT: 8px; BACKGROUND-COLOR: #fafbfe; =
MARGIN-RIGHT: 8px
}
.pagesdate {
	FONT-SIZE: x-small; FONT-FAMILY: Arial, 'Albany AMT', Helvetica, Helv; =
WIDTH: 100%; FONT-WEIGHT: normal; COLOR: #000000; FONT-STYLE: normal; =
BACKGROUND-COLOR: #fafbfe
}
.pagesitem {
	LIST-STYLE-TYPE: none; FONT-SIZE: x-small; FONT-FAMILY: Arial, 'Albany =
AMT', Helvetica, Helv; FONT-WEIGHT: normal; COLOR: #000000; FONT-STYLE: =
normal; MARGIN-LEFT: 6pt
}
.pagesproclabel {
	FONT-SIZE: x-small; FONT-FAMILY: Arial, 'Albany AMT', Helvetica, Helv; =
FONT-WEIGHT: bold; COLOR: #112277; FONT-STYLE: normal; BACKGROUND-COLOR: =
#fafbfe
}
.pagesprocname {
	FONT-SIZE: x-small; FONT-FAMILY: Arial, 'Albany AMT', Helvetica, Helv; =
FONT-WEIGHT: bold; COLOR: #112277; FONT-STYLE: normal; BACKGROUND-COLOR: =
#fafbfe
}
.pagestitle {
	FONT-SIZE: x-small; FONT-FAMILY: Arial, 'Albany AMT', Helvetica, Helv; =
FONT-WEIGHT: bold; COLOR: #112277; FONT-STYLE: italic; BACKGROUND-COLOR: =
#fafbfe
}
.paragraph {
	FONT-SIZE: x-small; FONT-FAMILY: Arial, 'Albany AMT', Helvetica, Helv; =
FONT-WEIGHT: normal; COLOR: #000000; FONT-STYLE: normal; =
BACKGROUND-COLOR: #fafbfe
}
.parskip {
	FONT-SIZE: x-small; BORDER-TOP: #000000 0px solid; FONT-FAMILY: Arial, =
'Albany AMT', Helvetica, Helv; BORDER-RIGHT: #000000 0px solid; =
BORDER-BOTTOM: #000000 0px solid; FONT-WEIGHT: bold; FONT-STYLE: normal; =
BORDER-SPACING: 0px; BORDER-LEFT: #000000 0px solid
}
.prepage {
	FONT-SIZE: x-small; FONT-FAMILY: Arial, 'Albany AMT', Helvetica, Helv; =
FONT-WEIGHT: normal; COLOR: #112277; FONT-STYLE: normal; TEXT-ALIGN: =
left; BACKGROUND-COLOR: #fafbfe
}
.proctitle {
	FONT-SIZE: x-small; FONT-FAMILY: Arial, 'Albany AMT', Helvetica, Helv; =
FONT-WEIGHT: bold; COLOR: #112277; FONT-STYLE: normal; BACKGROUND-COLOR: =
#fafbfe
}
.proctitlefixed {
	FONT-SIZE: x-small; FONT-FAMILY: 'Courier New', Courier, monospace; =
FONT-WEIGHT: bold; COLOR: #112277; FONT-STYLE: normal; BACKGROUND-COLOR: =
#fafbfe
}
.rowfooter {
	FONT-SIZE: x-small; BORDER-TOP: #b0b7bb 0px solid; FONT-FAMILY: Arial, =
'Albany AMT', Helvetica, Helv; BORDER-RIGHT: #b0b7bb 1px solid; =
BORDER-BOTTOM: #b0b7bb 1px solid; FONT-WEIGHT: bold; COLOR: #112277; =
FONT-STYLE: normal; BORDER-LEFT: #b0b7bb 0px solid; BACKGROUND-COLOR: =
#edf2f9
}
.rowfooteremphasis {
	FONT-SIZE: x-small; BORDER-TOP: #b0b7bb 0px solid; FONT-FAMILY: Arial, =
'Albany AMT', Helvetica, Helv; BORDER-RIGHT: #b0b7bb 1px solid; =
BORDER-BOTTOM: #b0b7bb 1px solid; FONT-WEIGHT: normal; COLOR: #112277; =
FONT-STYLE: italic; BORDER-LEFT: #b0b7bb 0px solid; BACKGROUND-COLOR: =
#edf2f9
}
.rowfooteremphasisfixed {
	FONT-SIZE: x-small; BORDER-TOP: #b0b7bb 0px solid; FONT-FAMILY: =
'Courier New', Courier, monospace; BORDER-RIGHT: #b0b7bb 1px solid; =
BORDER-BOTTOM: #b0b7bb 1px solid; FONT-WEIGHT: normal; COLOR: #112277; =
FONT-STYLE: italic; BORDER-LEFT: #b0b7bb 0px solid; BACKGROUND-COLOR: =
#edf2f9
}
.rowfooterempty {
	FONT-SIZE: x-small; BORDER-TOP: #b0b7bb 0px solid; FONT-FAMILY: Arial, =
'Albany AMT', Helvetica, Helv; BORDER-RIGHT: #b0b7bb 1px solid; =
BORDER-BOTTOM: #b0b7bb 1px solid; FONT-WEIGHT: bold; COLOR: #112277; =
FONT-STYLE: normal; BORDER-LEFT: #b0b7bb 0px solid; BACKGROUND-COLOR: =
#edf2f9
}
.rowfooterfixed {
	FONT-SIZE: x-small; BORDER-TOP: #b0b7bb 0px solid; FONT-FAMILY: =
'Courier New', Courier; BORDER-RIGHT: #b0b7bb 1px solid; BORDER-BOTTOM: =
#b0b7bb 1px solid; FONT-WEIGHT: normal; COLOR: #112277; FONT-STYLE: =
normal; BORDER-LEFT: #b0b7bb 0px solid; BACKGROUND-COLOR: #edf2f9
}
.rowfooterstrong {
	FONT-SIZE: x-small; BORDER-TOP: #b0b7bb 0px solid; FONT-FAMILY: Arial, =
'Albany AMT', Helvetica, Helv; BORDER-RIGHT: #b0b7bb 1px solid; =
BORDER-BOTTOM: #b0b7bb 1px solid; FONT-WEIGHT: bold; COLOR: #112277; =
FONT-STYLE: normal; BORDER-LEFT: #b0b7bb 0px solid; BACKGROUND-COLOR: =
#edf2f9
}
.rowfooterstrongfixed {
	FONT-SIZE: x-small; BORDER-TOP: #b0b7bb 0px solid; FONT-FAMILY: =
'Courier New', Courier, monospace; BORDER-RIGHT: #b0b7bb 1px solid; =
BORDER-BOTTOM: #b0b7bb 1px solid; FONT-WEIGHT: bold; COLOR: #112277; =
FONT-STYLE: normal; BORDER-LEFT: #b0b7bb 0px solid; BACKGROUND-COLOR: =
#edf2f9
}
.rowheader {
	FONT-SIZE: x-small; BORDER-TOP: #b0b7bb 0px solid; FONT-FAMILY: Arial, =
'Albany AMT', Helvetica, Helv; BORDER-RIGHT: #b0b7bb 1px solid; =
BORDER-BOTTOM: #b0b7bb 1px solid; FONT-WEIGHT: bold; COLOR: #112277; =
FONT-STYLE: normal; BORDER-LEFT: #b0b7bb 0px solid; BACKGROUND-COLOR: =
#edf2f9
}
.rowheaderemphasis {
	FONT-SIZE: x-small; BORDER-TOP: #b0b7bb 0px solid; FONT-FAMILY: Arial, =
'Albany AMT', Helvetica, Helv; BORDER-RIGHT: #b0b7bb 1px solid; =
BORDER-BOTTOM: #b0b7bb 1px solid; FONT-WEIGHT: normal; COLOR: #112277; =
FONT-STYLE: italic; BORDER-LEFT: #b0b7bb 0px solid; BACKGROUND-COLOR: =
#edf2f9
}
.rowheaderemphasisfixed {
	FONT-SIZE: x-small; BORDER-TOP: #b0b7bb 0px solid; FONT-FAMILY: =
'Courier New', Courier, monospace; BORDER-RIGHT: #b0b7bb 1px solid; =
BORDER-BOTTOM: #b0b7bb 1px solid; FONT-WEIGHT: normal; COLOR: #112277; =
FONT-STYLE: italic; BORDER-LEFT: #b0b7bb 0px solid; BACKGROUND-COLOR: =
#edf2f9
}
.rowheaderempty {
	FONT-SIZE: x-small; BORDER-TOP: #b0b7bb 0px solid; FONT-FAMILY: Arial, =
'Albany AMT', Helvetica, Helv; BORDER-RIGHT: #b0b7bb 1px solid; =
BORDER-BOTTOM: #b0b7bb 1px solid; FONT-WEIGHT: bold; COLOR: #112277; =
FONT-STYLE: normal; BORDER-LEFT: #b0b7bb 0px solid; BACKGROUND-COLOR: =
#edf2f9
}
.rowheaderfixed {
	FONT-SIZE: x-small; BORDER-TOP: #b0b7bb 0px solid; FONT-FAMILY: =
'Courier New', Courier; BORDER-RIGHT: #b0b7bb 1px solid; BORDER-BOTTOM: =
#b0b7bb 1px solid; FONT-WEIGHT: normal; COLOR: #112277; FONT-STYLE: =
normal; BORDER-LEFT: #b0b7bb 0px solid; BACKGROUND-COLOR: #edf2f9
}
.rowheaderstrong {
	FONT-SIZE: x-small; BORDER-TOP: #b0b7bb 0px solid; FONT-FAMILY: Arial, =
'Albany AMT', Helvetica, Helv; BORDER-RIGHT: #b0b7bb 1px solid; =
BORDER-BOTTOM: #b0b7bb 1px solid; FONT-WEIGHT: bold; COLOR: #112277; =
FONT-STYLE: normal; BORDER-LEFT: #b0b7bb 0px solid; BACKGROUND-COLOR: =
#edf2f9
}
.rowheaderstrongfixed {
	FONT-SIZE: x-small; BORDER-TOP: #b0b7bb 0px solid; FONT-FAMILY: =
'Courier New', Courier, monospace; BORDER-RIGHT: #b0b7bb 1px solid; =
BORDER-BOTTOM: #b0b7bb 1px solid; FONT-WEIGHT: bold; COLOR: #112277; =
FONT-STYLE: normal; BORDER-LEFT: #b0b7bb 0px solid; BACKGROUND-COLOR: =
#edf2f9
}
.systemfooter {
	FONT-SIZE: x-small; FONT-FAMILY: Arial, 'Albany AMT', Helvetica, Helv; =
FONT-WEIGHT: normal; COLOR: #112277; FONT-STYLE: normal; =
BACKGROUND-COLOR: #fafbfe
}
.systemfooter10 {
	FONT-SIZE: x-small; FONT-FAMILY: Arial, 'Albany AMT', Helvetica, Helv; =
FONT-WEIGHT: normal; COLOR: #112277; FONT-STYLE: normal; =
BACKGROUND-COLOR: #fafbfe
}
.systemfooter2 {
	FONT-SIZE: x-small; FONT-FAMILY: Arial, 'Albany AMT', Helvetica, Helv; =
FONT-WEIGHT: normal; COLOR: #112277; FONT-STYLE: normal; =
BACKGROUND-COLOR: #fafbfe
}
.systemfooter3 {
	FONT-SIZE: x-small; FONT-FAMILY: Arial, 'Albany AMT', Helvetica, Helv; =
FONT-WEIGHT: normal; COLOR: #112277; FONT-STYLE: normal; =
BACKGROUND-COLOR: #fafbfe
}
.systemfooter4 {
	FONT-SIZE: x-small; FONT-FAMILY: Arial, 'Albany AMT', Helvetica, Helv; =
FONT-WEIGHT: normal; COLOR: #112277; FONT-STYLE: normal; =
BACKGROUND-COLOR: #fafbfe
}
.systemfooter5 {
	FONT-SIZE: x-small; FONT-FAMILY: Arial, 'Albany AMT', Helvetica, Helv; =
FONT-WEIGHT: normal; COLOR: #112277; FONT-STYLE: normal; =
BACKGROUND-COLOR: #fafbfe
}
.systemfooter6 {
	FONT-SIZE: x-small; FONT-FAMILY: Arial, 'Albany AMT', Helvetica, Helv; =
FONT-WEIGHT: normal; COLOR: #112277; FONT-STYLE: normal; =
BACKGROUND-COLOR: #fafbfe
}
.systemfooter7 {
	FONT-SIZE: x-small; FONT-FAMILY: Arial, 'Albany AMT', Helvetica, Helv; =
FONT-WEIGHT: normal; COLOR: #112277; FONT-STYLE: normal; =
BACKGROUND-COLOR: #fafbfe
}
.systemfooter8 {
	FONT-SIZE: x-small; FONT-FAMILY: Arial, 'Albany AMT', Helvetica, Helv; =
FONT-WEIGHT: normal; COLOR: #112277; FONT-STYLE: normal; =
BACKGROUND-COLOR: #fafbfe
}
.systemfooter9 {
	FONT-SIZE: x-small; FONT-FAMILY: Arial, 'Albany AMT', Helvetica, Helv; =
FONT-WEIGHT: normal; COLOR: #112277; FONT-STYLE: normal; =
BACKGROUND-COLOR: #fafbfe
}
.systemtitle {
	FONT-SIZE: small; FONT-FAMILY: Arial, 'Albany AMT', Helvetica, Helv; =
FONT-WEIGHT: bold; COLOR: #112277; FONT-STYLE: normal; BACKGROUND-COLOR: =
#fafbfe
}
.systemtitle10 {
	FONT-SIZE: small; FONT-FAMILY: Arial, 'Albany AMT', Helvetica, Helv; =
FONT-WEIGHT: bold; COLOR: #112277; FONT-STYLE: normal; BACKGROUND-COLOR: =
#fafbfe
}
.systemtitle2 {
	FONT-SIZE: small; FONT-FAMILY: Arial, 'Albany AMT', Helvetica, Helv; =
FONT-WEIGHT: bold; COLOR: #112277; FONT-STYLE: normal; BACKGROUND-COLOR: =
#fafbfe
}
.systemtitle3 {
	FONT-SIZE: small; FONT-FAMILY: Arial, 'Albany AMT', Helvetica, Helv; =
FONT-WEIGHT: bold; COLOR: #112277; FONT-STYLE: normal; BACKGROUND-COLOR: =
#fafbfe
}
.systemtitle4 {
	FONT-SIZE: small; FONT-FAMILY: Arial, 'Albany AMT', Helvetica, Helv; =
FONT-WEIGHT: bold; COLOR: #112277; FONT-STYLE: normal; BACKGROUND-COLOR: =
#fafbfe
}
.systemtitle5 {
	FONT-SIZE: small; FONT-FAMILY: Arial, 'Albany AMT', Helvetica, Helv; =
FONT-WEIGHT: bold; COLOR: #112277; FONT-STYLE: normal; BACKGROUND-COLOR: =
#fafbfe
}
.systemtitle6 {
	FONT-SIZE: small; FONT-FAMILY: Arial, 'Albany AMT', Helvetica, Helv; =
FONT-WEIGHT: bold; COLOR: #112277; FONT-STYLE: normal; BACKGROUND-COLOR: =
#fafbfe
}
.systemtitle7 {
	FONT-SIZE: small; FONT-FAMILY: Arial, 'Albany AMT', Helvetica, Helv; =
FONT-WEIGHT: bold; COLOR: #112277; FONT-STYLE: normal; BACKGROUND-COLOR: =
#fafbfe
}
.systemtitle8 {
	FONT-SIZE: small; FONT-FAMILY: Arial, 'Albany AMT', Helvetica, Helv; =
FONT-WEIGHT: bold; COLOR: #112277; FONT-STYLE: normal; BACKGROUND-COLOR: =
#fafbfe
}
.systemtitle9 {
	FONT-SIZE: small; FONT-FAMILY: Arial, 'Albany AMT', Helvetica, Helv; =
FONT-WEIGHT: bold; COLOR: #112277; FONT-STYLE: normal; BACKGROUND-COLOR: =
#fafbfe
}
.systitleandfootercontainer {
	FONT-SIZE: x-small; BORDER-TOP: #000000 0px solid; FONT-FAMILY: Arial, =
'Albany AMT', Helvetica, Helv; BORDER-RIGHT: #000000 0px solid; WIDTH: =
100%; BORDER-BOTTOM: #000000 0px solid; FONT-WEIGHT: normal; COLOR: =
#000000; FONT-STYLE: normal; BORDER-SPACING: 1px; BORDER-LEFT: #000000 =
0px solid; BACKGROUND-COLOR: #fafbfe
}
.table {
	BORDER-TOP: #c1c1c1 1px solid; BORDER-RIGHT: #c1c1c1 0px solid; =
BORDER-COLLAPSE: collapse; BORDER-BOTTOM: #c1c1c1 0px solid; =
BORDER-SPACING: 0px; BORDER-LEFT: #c1c1c1 1px solid
}
.top_stacked_value {
	BORDER-TOP: 0px; BORDER-RIGHT: 0px; BORDER-BOTTOM: 0px; PADDING-BOTTOM: =
1px; BORDER-LEFT: 0px
}
.middle_stacked_value {
	BORDER-TOP: 0px; BORDER-RIGHT: 0px; BORDER-BOTTOM: 0px; PADDING-BOTTOM: =
1px; PADDING-TOP: 1px; BORDER-LEFT: 0px
}
.bottom_stacked_value {
	BORDER-TOP: 0px; BORDER-RIGHT: 0px; BORDER-BOTTOM: 0px; PADDING-TOP: =
1px; BORDER-LEFT: 0px
}
.titleandnotecontainer {
	FONT-SIZE: x-small; BORDER-TOP: #000000 0px solid; FONT-FAMILY: Arial, =
'Albany AMT', Helvetica, Helv; BORDER-RIGHT: #000000 0px solid; WIDTH: =
100%; BORDER-BOTTOM: #000000 0px solid; FONT-WEIGHT: normal; COLOR: =
#000000; FONT-STYLE: normal; BORDER-SPACING: 1px; BORDER-LEFT: #000000 =
0px solid; BACKGROUND-COLOR: #fafbfe
}
.titlesandfooters {
	FONT-SIZE: x-small; FONT-FAMILY: Arial, 'Albany AMT', Helvetica, Helv; =
FONT-WEIGHT: bold; COLOR: #112277; FONT-STYLE: normal; BACKGROUND-COLOR: =
#fafbfe
}
.usertext {
	FONT-SIZE: x-small; FONT-FAMILY: Arial, 'Albany AMT', Helvetica, Helv; =
FONT-WEIGHT: normal; COLOR: #112277; FONT-STYLE: normal; =
BACKGROUND-COLOR: #fafbfe
}
.warnbanner {
	FONT-SIZE: x-small; FONT-FAMILY: Arial, 'Albany AMT', Helvetica, Helv; =
FONT-WEIGHT: bold; COLOR: #112277; FONT-STYLE: normal; BACKGROUND-COLOR: =
#fafbfe
}
.warncontent {
	FONT-SIZE: x-small; FONT-FAMILY: Arial, 'Albany AMT', Helvetica, Helv; =
FONT-WEIGHT: normal; COLOR: #112277; FONT-STYLE: normal; =
BACKGROUND-COLOR: #fafbfe
}
.warncontentfixed {
	FONT-SIZE: x-small; FONT-FAMILY: 'Courier New', Courier; FONT-WEIGHT: =
normal; COLOR: #112277; FONT-STYLE: normal; BACKGROUND-COLOR: #fafbfe
}
.l {
	TEXT-ALIGN: left
}
.c {
	TEXT-ALIGN: center
}
.r {
	TEXT-ALIGN: right
}
.d {
	TEXT-ALIGN: right
}
.j {
	TEXT-ALIGN: justify
}
.t {
	VERTICAL-ALIGN: top
}
.m {
	VERTICAL-ALIGN: middle
}
.b {
	VERTICAL-ALIGN: bottom
}
TD {
	VERTICAL-ALIGN: top
}
TH {
	VERTICAL-ALIGN: top
}
.stacked_cell {
	PADDING-BOTTOM: 0px; PADDING-TOP: 0px; PADDING-LEFT: 0px; =
PADDING-RIGHT: 0px
}
</STYLE>

<SCRIPT language=3Djavascript type=3Dtext/javascript>
<!--=20
function startup(){

}
function shutdown(){

}

//-->
</SCRIPT>
</HEAD>
<BODY class=3Dbody onload=3Dstartup() onunload=3Dshutdown()>
<SCRIPT language=3Djavascript type=3Dtext/javascript>
<!--=20
var _info =3D navigator.userAgent
var _ie =3D (_info.indexOf("MSIE") > 0
          && _info.indexOf("Win") > 0
          && _info.indexOf("Windows 3.1") < 0);
var _ie64 =3D _info.indexOf("x64") > 0

//-->
</SCRIPT>

<DIV class=3Dbranch><A name=3DIDX></A>
<TABLE class=3Dsystitleandfootercontainer cellSpacing=3D1 =
cellPadding=3D1 rules=3Dnone=20
width=3D"100%" summary=3D"Page Layout" border=3D0 frame=3Dvoid>
  <TBODY>
  <TR>
    <TD class=3D"c systemtitle">=91the proportion of=20
population=92</TD></TR></TBODY></TABLE><BR>
<DIV class=3D"c proctitle">The FREQ Procedure</DIV>
<P>
<DIV>
<DIV align=3Dcenter>
<TABLE class=3Dtable borderColor=3D#c1c1c1 cellSpacing=3D0 =
cellPadding=3D5 rules=3Dall=20
summary=3D"Procedure Freq: One-Way Frequencies" frame=3Dbox>
  <COLGROUP>
  <COL></COLGROUP>
  <COLGROUP>
  <COL>
  <COL>
  <COL>
  <COL></COLGROUP>
  <THEAD>
  <TR>
    <TH class=3D"r b header" scope=3Dcol>newraca</TH>
    <TH class=3D"r b header" scope=3Dcol>Frequency</TH>
    <TH class=3D"r b header" scope=3Dcol>Percent</TH>
    <TH class=3D"r b header" scope=3Dcol>Cumulative<BR>Frequency</TH>
    <TH class=3D"r b header" =
scope=3Dcol>Cumulative<BR>Percent</TH></TR></THEAD>
  <TBODY>
  <TR>
    <TH class=3D"r rowheader" scope=3Drow>1</TH>
    <TD class=3D"r data">8901</TD>
    <TD class=3D"r data">55.73</TD>
    <TD class=3D"r data">8901</TD>
    <TD class=3D"r data">55.73</TD></TR>
  <TR>
    <TH class=3D"r rowheader" scope=3Drow>2</TH>
    <TD class=3D"r data">3709</TD>
    <TD class=3D"r data">23.22</TD>
    <TD class=3D"r data">12610</TD>
    <TD class=3D"r data">78.96</TD></TR>
  <TR>
    <TH class=3D"r rowheader" scope=3Drow>3</TH>
    <TD class=3D"r data">3361</TD>
    <TD class=3D"r data">21.04</TD>
    <TD class=3D"r data">15971</TD>
    <TD class=3D"r =
data">100.00</TD></TR></TBODY></TABLE></DIV></DIV><BR></DIV>
<DIV class=3Dbranch>
<P style=3D"PAGE-BREAK-AFTER: always"><BR></P>
<HR SIZE=3D3>
<A name=3DIDX1></A>
<TABLE class=3Dsystitleandfootercontainer cellSpacing=3D1 =
cellPadding=3D1 rules=3Dnone=20
width=3D"100%" summary=3D"Page Layout" border=3D0 frame=3Dvoid>
  <TBODY>
  <TR>
    <TD class=3D"c systemtitle">=91crude rate of =
FLUSHT=92</TD></TR></TBODY></TABLE><BR>
<DIV class=3D"c proctitle">The SURVEYFREQ Procedure</DIV>
<P>
<DIV>
<DIV align=3Dcenter>
<TABLE class=3Dtable borderColor=3D#c1c1c1 cellSpacing=3D0 =
cellPadding=3D5 rules=3Dall=20
summary=3D"Procedure Surveyfreq: Data Summary" frame=3Dbox>
  <COLGROUP>
  <COL>
  <COL></COLGROUP>
  <THEAD>
  <TR>
    <TH class=3D"c b header" colSpan=3D2 scope=3Dcolgroup>Data =
Summary</TH></TR></THEAD>
  <TBODY>
  <TR>
    <TH class=3D"l rowheader" scope=3Drow>Number of Strata</TH>
    <TD class=3D"r data">165</TD></TR>
  <TR>
    <TH class=3D"l rowheader" scope=3Drow>Number of Clusters</TH>
    <TD class=3D"r data">365</TD></TR>
  <TR>
    <TH class=3D"l rowheader" scope=3Drow>Number of Observations</TH>
    <TD class=3D"r data">15971</TD></TR>
  <TR>
    <TH class=3D"l rowheader" scope=3Drow>Number of Observations =
Used</TH>
    <TD class=3D"r data">15499</TD></TR>
  <TR>
    <TH class=3D"l rowheader" scope=3Drow>Number of Obs with Nonpositive =

Weights</TH>
    <TD class=3D"r data">472</TD></TR>
  <TR>
    <TH class=3D"l rowheader" scope=3Drow>Sum of Weights</TH>
    <TD class=3D"r =
data">161782372</TD></TR></TBODY></TABLE></DIV></DIV><BR><A=20
name=3DIDX2></A>
<DIV>
<DIV align=3Dcenter>
<TABLE class=3Dtable borderColor=3D#c1c1c1 cellSpacing=3D0 =
cellPadding=3D5 rules=3Dall=20
summary=3D"Procedure Surveyfreq: One-Way Distribution" frame=3Dbox>
  <COLGROUP>
  <COL></COLGROUP>
  <COLGROUP>
  <COL>
  <COL>
  <COL>
  <COL>
  <COL></COLGROUP>
  <THEAD>
  <TR>
    <TH class=3D"c b header" colSpan=3D6 scope=3Dcolgroup>Table of =
FLUSHT</TH></TR>
  <TR>
    <TH class=3D"r b header" scope=3Dcol>FLUSHT</TH>
    <TH class=3D"r b header" scope=3Dcol>Frequency</TH>
    <TH class=3D"r b header" scope=3Dcol>Weighted<BR>Frequency</TH>
    <TH class=3D"r b header" scope=3Dcol>Std Dev of<BR>Wgt Freq</TH>
    <TH class=3D"r b header" scope=3Dcol>Percent</TH>
    <TH class=3D"r b header" scope=3Dcol>Std Err =
of<BR>Percent</TH></TR></THEAD>
  <TBODY>
  <TR>
    <TH class=3D"r rowheader" scope=3Drow>0</TH>
    <TD class=3D"r data">6927</TD>
    <TD class=3D"r data">67426604</TD>
    <TD class=3D"r data">1715841</TD>
    <TD class=3D"r data">42.7081</TD>
    <TD class=3D"r data">0.7677</TD></TR>
  <TR>
    <TH class=3D"r rowheader" scope=3Drow>1</TH>
    <TD class=3D"r data">8165</TD>
    <TD class=3D"r data">90451338</TD>
    <TD class=3D"r data">2583779</TD>
    <TD class=3D"r data">57.2919</TD>
    <TD class=3D"r data">0.7677</TD></TR>
  <TR>
    <TH class=3D"r rowheader" scope=3Drow>Total</TH>
    <TD class=3D"r data">15092</TD>
    <TD class=3D"r data">157877942</TD>
    <TD class=3D"r data">3541423</TD>
    <TD class=3D"r data">100.000</TD>
    <TD class=3D"r data">&nbsp;</TD></TR></TBODY>
  <TFOOT>
  <TR>
    <TH class=3D"c b footer" colSpan=3D6>Frequency Missing =3D=20
407</TH></TR></TFOOT></TABLE></DIV></DIV><BR><A name=3DIDX3></A>
<DIV>
<DIV align=3Dcenter>
<TABLE class=3Dtable borderColor=3D#c1c1c1 cellSpacing=3D0 =
cellPadding=3D5 rules=3Dall=20
summary=3D"Procedure Surveyfreq: Rao-Scott Chi-Square Test" frame=3Dbox>
  <COLGROUP>
  <COL>
  <COL></COLGROUP>
  <THEAD>
  <TR>
    <TH class=3D"c b header" colSpan=3D2 scope=3Dcolgroup>Rao-Scott =
Chi-Square=20
    Test</TH></TR></THEAD>
  <TBODY>
  <TR>
    <TH class=3D"l rowheader" scope=3Drow>Pearson Chi-Square</TH>
    <TD class=3D"r data">320.9912</TD></TR>
  <TR>
    <TH class=3D"l rowheader" scope=3Drow>Design Correction</TH>
    <TD class=3D"r data">3.6353</TD></TR>
  <TR>
    <TH class=3D"l rowheader" scope=3Drow>&nbsp;</TH>
    <TD class=3D"r data">&nbsp;</TD></TR>
  <TR>
    <TH class=3D"l rowheader" scope=3Drow>Rao-Scott Chi-Square</TH>
    <TD class=3D"r data">88.2983</TD></TR>
  <TR>
    <TH class=3D"l rowheader" scope=3Drow>DF</TH>
    <TD class=3D"r data">1</TD></TR>
  <TR>
    <TH class=3D"l rowheader" scope=3Drow>Pr &gt; ChiSq</TH>
    <TD class=3D"r data">&lt;.0001</TD></TR>
  <TR>
    <TH class=3D"l rowheader" scope=3Drow>&nbsp;</TH>
    <TD class=3D"r data">&nbsp;</TD></TR>
  <TR>
    <TH class=3D"l rowheader" scope=3Drow>F Value</TH>
    <TD class=3D"r data">88.2983</TD></TR>
  <TR>
    <TH class=3D"l rowheader" scope=3Drow>Num DF</TH>
    <TD class=3D"r data">1</TD></TR>
  <TR>
    <TH class=3D"l rowheader" scope=3Drow>Den DF</TH>
    <TD class=3D"r data">200</TD></TR>
  <TR>
    <TH class=3D"l rowheader" scope=3Drow>Pr &gt; F</TH>
    <TD class=3D"r data">&lt;.0001</TD></TR></TBODY>
  <TFOOT>
  <TR>
    <TH class=3D"c b footer" colSpan=3D2>Sample Size =3D=20
15092</TH></TR></TFOOT></TABLE></DIV></DIV><BR></DIV>
<DIV class=3Dbranch>
<P style=3D"PAGE-BREAK-AFTER: always"><BR></P>
<HR SIZE=3D3>
<A name=3DIDX4></A>
<TABLE class=3Dsystitleandfootercontainer cellSpacing=3D1 =
cellPadding=3D1 rules=3Dnone=20
width=3D"100%" summary=3D"Page Layout" border=3D0 frame=3Dvoid>
  <TBODY>
  <TR>
    <TD class=3D"c systemtitle">=91weighted sum of=20
population=92</TD></TR></TBODY></TABLE><BR>
<DIV class=3D"c proctitle">The SURVEYFREQ Procedure</DIV>
<P>
<DIV>
<DIV align=3Dcenter>
<TABLE class=3Dtable borderColor=3D#c1c1c1 cellSpacing=3D0 =
cellPadding=3D5 rules=3Dall=20
summary=3D"Procedure Surveyfreq: Data Summary" frame=3Dbox>
  <COLGROUP>
  <COL>
  <COL></COLGROUP>
  <THEAD>
  <TR>
    <TH class=3D"c b header" colSpan=3D2 scope=3Dcolgroup>Data =
Summary</TH></TR></THEAD>
  <TBODY>
  <TR>
    <TH class=3D"l rowheader" scope=3Drow>Number of Strata</TH>
    <TD class=3D"r data">165</TD></TR>
  <TR>
    <TH class=3D"l rowheader" scope=3Drow>Number of Clusters</TH>
    <TD class=3D"r data">365</TD></TR>
  <TR>
    <TH class=3D"l rowheader" scope=3Drow>Number of Observations</TH>
    <TD class=3D"r data">15971</TD></TR>
  <TR>
    <TH class=3D"l rowheader" scope=3Drow>Number of Observations =
Used</TH>
    <TD class=3D"r data">15499</TD></TR>
  <TR>
    <TH class=3D"l rowheader" scope=3Drow>Number of Obs with Nonpositive =

Weights</TH>
    <TD class=3D"r data">472</TD></TR>
  <TR>
    <TH class=3D"l rowheader" scope=3Drow>Sum of Weights</TH>
    <TD class=3D"r =
data">161782372</TD></TR></TBODY></TABLE></DIV></DIV><BR><A=20
name=3DIDX5></A>
<DIV>
<DIV align=3Dcenter>
<TABLE class=3Dtable borderColor=3D#c1c1c1 cellSpacing=3D0 =
cellPadding=3D5 rules=3Dall=20
summary=3D"Procedure Surveyfreq: One-Way Distribution" frame=3Dbox>
  <COLGROUP>
  <COL></COLGROUP>
  <COLGROUP>
  <COL>
  <COL>
  <COL>
  <COL>
  <COL></COLGROUP>
  <THEAD>
  <TR>
    <TH class=3D"c b header" colSpan=3D6 scope=3Dcolgroup>Table of =
newraca</TH></TR>
  <TR>
    <TH class=3D"r b header" scope=3Dcol>newraca</TH>
    <TH class=3D"r b header" scope=3Dcol>Frequency</TH>
    <TH class=3D"r b header" scope=3Dcol>Weighted<BR>Frequency</TH>
    <TH class=3D"r b header" scope=3Dcol>Std Dev of<BR>Wgt Freq</TH>
    <TH class=3D"r b header" scope=3Dcol>Percent</TH>
    <TH class=3D"r b header" scope=3Dcol>Std Err =
of<BR>Percent</TH></TR></THEAD>
  <TBODY>
  <TR>
    <TH class=3D"r rowheader" scope=3Drow>1</TH>
    <TD class=3D"r data">8658</TD>
    <TD class=3D"r data">123944979</TD>
    <TD class=3D"r data">3491228</TD>
    <TD class=3D"r data">76.6122</TD>
    <TD class=3D"r data">0.8354</TD></TR>
  <TR>
    <TH class=3D"r rowheader" scope=3Drow>2</TH>
    <TD class=3D"r data">3585</TD>
    <TD class=3D"r data">19426484</TD>
    <TD class=3D"r data">1159337</TD>
    <TD class=3D"r data">12.0078</TD>
    <TD class=3D"r data">0.7086</TD></TR>
  <TR>
    <TH class=3D"r rowheader" scope=3Drow>3</TH>
    <TD class=3D"r data">3256</TD>
    <TD class=3D"r data">18410909</TD>
    <TD class=3D"r data">1113260</TD>
    <TD class=3D"r data">11.3800</TD>
    <TD class=3D"r data">0.6997</TD></TR>
  <TR>
    <TH class=3D"r rowheader" scope=3Drow>Total</TH>
    <TD class=3D"r data">15499</TD>
    <TD class=3D"r data">161782372</TD>
    <TD class=3D"r data">3661321</TD>
    <TD class=3D"r data">100.000</TD>
    <TD class=3D"r =
data">&nbsp;</TD></TR></TBODY></TABLE></DIV></DIV><BR><A=20
name=3DIDX6></A>
<DIV>
<DIV align=3Dcenter>
<TABLE class=3Dtable borderColor=3D#c1c1c1 cellSpacing=3D0 =
cellPadding=3D5 rules=3Dall=20
summary=3D"Procedure Surveyfreq: Rao-Scott Chi-Square Test" frame=3Dbox>
  <COLGROUP>
  <COL>
  <COL></COLGROUP>
  <THEAD>
  <TR>
    <TH class=3D"c b header" colSpan=3D2 scope=3Dcolgroup>Rao-Scott =
Chi-Square=20
    Test</TH></TR></THEAD>
  <TBODY>
  <TR>
    <TH class=3D"l rowheader" scope=3Drow>Pearson Chi-Square</TH>
    <TD class=3D"r data">13064.6481</TD></TR>
  <TR>
    <TH class=3D"l rowheader" scope=3Drow>Design Correction</TH>
    <TD class=3D"r data">7.2796</TD></TR>
  <TR>
    <TH class=3D"l rowheader" scope=3Drow>&nbsp;</TH>
    <TD class=3D"r data">&nbsp;</TD></TR>
  <TR>
    <TH class=3D"l rowheader" scope=3Drow>Rao-Scott Chi-Square</TH>
    <TD class=3D"r data">1794.6898</TD></TR>
  <TR>
    <TH class=3D"l rowheader" scope=3Drow>DF</TH>
    <TD class=3D"r data">2</TD></TR>
  <TR>
    <TH class=3D"l rowheader" scope=3Drow>Pr &gt; ChiSq</TH>
    <TD class=3D"r data">&lt;.0001</TD></TR>
  <TR>
    <TH class=3D"l rowheader" scope=3Drow>&nbsp;</TH>
    <TD class=3D"r data">&nbsp;</TD></TR>
  <TR>
    <TH class=3D"l rowheader" scope=3Drow>F Value</TH>
    <TD class=3D"r data">897.3449</TD></TR>
  <TR>
    <TH class=3D"l rowheader" scope=3Drow>Num DF</TH>
    <TD class=3D"r data">2</TD></TR>
  <TR>
    <TH class=3D"l rowheader" scope=3Drow>Den DF</TH>
    <TD class=3D"r data">400</TD></TR>
  <TR>
    <TH class=3D"l rowheader" scope=3Drow>Pr &gt; F</TH>
    <TD class=3D"r data">&lt;.0001</TD></TR></TBODY>
  <TFOOT>
  <TR>
    <TH class=3D"c b footer" colSpan=3D2>Sample Size =3D=20
15499</TH></TR></TFOOT></TABLE></DIV></DIV><BR></DIV>
<DIV class=3Dbranch>
<P style=3D"PAGE-BREAK-AFTER: always"><BR></P>
<HR SIZE=3D3>
<A name=3DIDX7></A>
<TABLE class=3Dsystitleandfootercontainer cellSpacing=3D1 =
cellPadding=3D1 rules=3Dnone=20
width=3D"100%" summary=3D"Page Layout" border=3D0 frame=3Dvoid>
  <TBODY>
  <TR>
    <TD class=3D"c systemtitle">FLUSHT tree =
groups</TD></TR></TBODY></TABLE><BR>
<DIV class=3D"c proctitle">The SURVEYFREQ Procedure</DIV>
<P>
<DIV>
<DIV align=3Dcenter>
<TABLE class=3Dtable borderColor=3D#c1c1c1 cellSpacing=3D0 =
cellPadding=3D5 rules=3Dall=20
summary=3D"Procedure Surveyfreq: Data Summary" frame=3Dbox>
  <COLGROUP>
  <COL>
  <COL></COLGROUP>
  <THEAD>
  <TR>
    <TH class=3D"c b header" colSpan=3D2 scope=3Dcolgroup>Data =
Summary</TH></TR></THEAD>
  <TBODY>
  <TR>
    <TH class=3D"l rowheader" scope=3Drow>Number of Strata</TH>
    <TD class=3D"r data">165</TD></TR>
  <TR>
    <TH class=3D"l rowheader" scope=3Drow>Number of Clusters</TH>
    <TD class=3D"r data">365</TD></TR>
  <TR>
    <TH class=3D"l rowheader" scope=3Drow>Number of Observations</TH>
    <TD class=3D"r data">15971</TD></TR>
  <TR>
    <TH class=3D"l rowheader" scope=3Drow>Number of Observations =
Used</TH>
    <TD class=3D"r data">15499</TD></TR>
  <TR>
    <TH class=3D"l rowheader" scope=3Drow>Number of Obs with Nonpositive =

Weights</TH>
    <TD class=3D"r data">472</TD></TR>
  <TR>
    <TH class=3D"l rowheader" scope=3Drow>Sum of Weights</TH>
    <TD class=3D"r =
data">161782372</TD></TR></TBODY></TABLE></DIV></DIV><BR><A=20
name=3DIDX8></A>
<DIV>
<DIV align=3Dcenter>
<TABLE class=3Dtable borderColor=3D#c1c1c1 cellSpacing=3D0 =
cellPadding=3D5 rules=3Dall=20
summary=3D"Procedure Surveyfreq: CrossTabulation Table" frame=3Dbox>
  <COLGROUP>
  <COL>
  <COL></COLGROUP>
  <COLGROUP>
  <COL>
  <COL>
  <COL>
  <COL>
  <COL>
  <COL>
  <COL></COLGROUP>
  <THEAD>
  <TR>
    <TH class=3D"c b header" colSpan=3D9 scope=3Dcolgroup>Table of =
newraca by=20
    FLUSHT</TH></TR>
  <TR>
    <TH class=3D"r b header" scope=3Dcol>newraca</TH>
    <TH class=3D"r b header" scope=3Dcol>FLUSHT</TH>
    <TH class=3D"r b header" scope=3Dcol>Frequency</TH>
    <TH class=3D"r b header" scope=3Dcol>Weighted<BR>Frequency</TH>
    <TH class=3D"r b header" scope=3Dcol>Std Dev of<BR>Wgt Freq</TH>
    <TH class=3D"r b header" scope=3Dcol>Percent</TH>
    <TH class=3D"r b header" scope=3Dcol>Std Err of<BR>Percent</TH>
    <TH class=3D"r b header" scope=3Dcol>Row<BR>Percent</TH>
    <TH class=3D"r b header" scope=3Dcol>Std Err of<BR>Row =
Percent</TH></TR></THEAD>
  <TBODY>
  <TR>
    <TH class=3D"r rowheader" scope=3Drow>1</TH>
    <TH class=3D"r rowheader" scope=3Drow>0</TH>
    <TD class=3D"r data">3484</TD>
    <TD class=3D"r data">48547382</TD>
    <TD class=3D"r data">1571941</TD>
    <TD class=3D"r data">30.7499</TD>
    <TD class=3D"r data">0.7457</TD>
    <TD class=3D"r data">40.0717</TD>
    <TD class=3D"r data">0.9266</TD></TR>
  <TR>
    <TH class=3D"r rowheader" scope=3Drow>&nbsp;</TH>
    <TH class=3D"r rowheader" scope=3Drow>1</TH>
    <TD class=3D"r data">4977</TD>
    <TD class=3D"r data">72603835</TD>
    <TD class=3D"r data">2522716</TD>
    <TD class=3D"r data">45.9873</TD>
    <TD class=3D"r data">0.9206</TD>
    <TD class=3D"r data">59.9283</TD>
    <TD class=3D"r data">0.9266</TD></TR>
  <TR>
    <TH class=3D"r rowheader" scope=3Drow>&nbsp;</TH>
    <TH class=3D"r rowheader" scope=3Drow>Total</TH>
    <TD class=3D"r data">8461</TD>
    <TD class=3D"r data">121151217</TD>
    <TD class=3D"r data">3396717</TD>
    <TD class=3D"r data">76.7373</TD>
    <TD class=3D"r data">0.8344</TD>
    <TD class=3D"r data">100.000</TD>
    <TD class=3D"r data">&nbsp;</TD></TR>
  <TR>
    <TH class=3D"r rowheader" scope=3Drow>2</TH>
    <TH class=3D"r rowheader" scope=3Drow>0</TH>
    <TD class=3D"r data">1798</TD>
    <TD class=3D"r data">9699642</TD>
    <TD class=3D"r data">625764</TD>
    <TD class=3D"r data">6.1438</TD>
    <TD class=3D"r data">0.4039</TD>
    <TD class=3D"r data">51.4579</TD>
    <TD class=3D"r data">1.0793</TD></TR>
  <TR>
    <TH class=3D"r rowheader" scope=3Drow>&nbsp;</TH>
    <TH class=3D"r rowheader" scope=3Drow>1</TH>
    <TD class=3D"r data">1672</TD>
    <TD class=3D"r data">9150027</TD>
    <TD class=3D"r data">561887</TD>
    <TD class=3D"r data">5.7956</TD>
    <TD class=3D"r data">0.3464</TD>
    <TD class=3D"r data">48.5421</TD>
    <TD class=3D"r data">1.0793</TD></TR>
  <TR>
    <TH class=3D"r rowheader" scope=3Drow>&nbsp;</TH>
    <TH class=3D"r rowheader" scope=3Drow>Total</TH>
    <TD class=3D"r data">3470</TD>
    <TD class=3D"r data">18849670</TD>
    <TD class=3D"r data">1116102</TD>
    <TD class=3D"r data">11.9394</TD>
    <TD class=3D"r data">0.7055</TD>
    <TD class=3D"r data">100.000</TD>
    <TD class=3D"r data">&nbsp;</TD></TR>
  <TR>
    <TH class=3D"r rowheader" scope=3Drow>3</TH>
    <TH class=3D"r rowheader" scope=3Drow>0</TH>
    <TD class=3D"r data">1645</TD>
    <TD class=3D"r data">9179579</TD>
    <TD class=3D"r data">552582</TD>
    <TD class=3D"r data">5.8144</TD>
    <TD class=3D"r data">0.3443</TD>
    <TD class=3D"r data">51.3484</TD>
    <TD class=3D"r data">1.2781</TD></TR>
  <TR>
    <TH class=3D"r rowheader" scope=3Drow>&nbsp;</TH>
    <TH class=3D"r rowheader" scope=3Drow>1</TH>
    <TD class=3D"r data">1516</TD>
    <TD class=3D"r data">8697475</TD>
    <TD class=3D"r data">626199</TD>
    <TD class=3D"r data">5.5090</TD>
    <TD class=3D"r data">0.4088</TD>
    <TD class=3D"r data">48.6516</TD>
    <TD class=3D"r data">1.2781</TD></TR>
  <TR>
    <TH class=3D"r rowheader" scope=3Drow>&nbsp;</TH>
    <TH class=3D"r rowheader" scope=3Drow>Total</TH>
    <TD class=3D"r data">3161</TD>
    <TD class=3D"r data">17877054</TD>
    <TD class=3D"r data">1091634</TD>
    <TD class=3D"r data">11.3233</TD>
    <TD class=3D"r data">0.7004</TD>
    <TD class=3D"r data">100.000</TD>
    <TD class=3D"r data">&nbsp;</TD></TR>
  <TR>
    <TH class=3D"r rowheader" scope=3Drow>Total</TH>
    <TH class=3D"r rowheader" scope=3Drow>0</TH>
    <TD class=3D"r data">6927</TD>
    <TD class=3D"r data">67426604</TD>
    <TD class=3D"r data">1715841</TD>
    <TD class=3D"r data">42.7081</TD>
    <TD class=3D"r data">0.7677</TD>
    <TD class=3D"r data">&nbsp;</TD>
    <TD class=3D"r data">&nbsp;</TD></TR>
  <TR>
    <TH class=3D"r rowheader" scope=3Drow>&nbsp;</TH>
    <TH class=3D"r rowheader" scope=3Drow>1</TH>
    <TD class=3D"r data">8165</TD>
    <TD class=3D"r data">90451338</TD>
    <TD class=3D"r data">2583779</TD>
    <TD class=3D"r data">57.2919</TD>
    <TD class=3D"r data">0.7677</TD>
    <TD class=3D"r data">&nbsp;</TD>
    <TD class=3D"r data">&nbsp;</TD></TR>
  <TR>
    <TH class=3D"r rowheader" scope=3Drow>&nbsp;</TH>
    <TH class=3D"r rowheader" scope=3Drow>Total</TH>
    <TD class=3D"r data">15092</TD>
    <TD class=3D"r data">157877942</TD>
    <TD class=3D"r data">3541423</TD>
    <TD class=3D"r data">100.000</TD>
    <TD class=3D"r data">&nbsp;</TD>
    <TD class=3D"r data">&nbsp;</TD>
    <TD class=3D"r data">&nbsp;</TD></TR></TBODY>
  <TFOOT>
  <TR>
    <TH class=3D"c b footer" colSpan=3D9>Frequency Missing =3D=20
407</TH></TR></TFOOT></TABLE></DIV></DIV><BR></DIV>
<DIV class=3Dbranch>
<P style=3D"PAGE-BREAK-AFTER: always"><BR></P>
<HR SIZE=3D3>
<A name=3DIDX9></A>
<TABLE class=3Dsystitleandfootercontainer cellSpacing=3D1 =
cellPadding=3D1 rules=3Dnone=20
width=3D"100%" summary=3D"Page Layout" border=3D0 frame=3Dvoid>
  <TBODY>
  <TR>
    <TD class=3D"c systemtitle">FLUSHT black to white =
</TD></TR></TBODY></TABLE><BR>
<DIV class=3D"c proctitle">The SURVEYFREQ Procedure</DIV>
<P>
<DIV>
<DIV align=3Dcenter>
<TABLE class=3Dtable borderColor=3D#c1c1c1 cellSpacing=3D0 =
cellPadding=3D5 rules=3Dall=20
summary=3D"Procedure Surveyfreq: Data Summary" frame=3Dbox>
  <COLGROUP>
  <COL>
  <COL></COLGROUP>
  <THEAD>
  <TR>
    <TH class=3D"c b header" colSpan=3D2 scope=3Dcolgroup>Data =
Summary</TH></TR></THEAD>
  <TBODY>
  <TR>
    <TH class=3D"l rowheader" scope=3Drow>Number of Strata</TH>
    <TD class=3D"r data">165</TD></TR>
  <TR>
    <TH class=3D"l rowheader" scope=3Drow>Number of Clusters</TH>
    <TD class=3D"r data">364</TD></TR>
  <TR>
    <TH class=3D"l rowheader" scope=3Drow>Number of Observations</TH>
    <TD class=3D"r data">12610</TD></TR>
  <TR>
    <TH class=3D"l rowheader" scope=3Drow>Number of Observations =
Used</TH>
    <TD class=3D"r data">12243</TD></TR>
  <TR>
    <TH class=3D"l rowheader" scope=3Drow>Number of Obs with Nonpositive =

Weights</TH>
    <TD class=3D"r data">367</TD></TR>
  <TR>
    <TH class=3D"l rowheader" scope=3Drow>Sum of Weights</TH>
    <TD class=3D"r =
data">143371463</TD></TR></TBODY></TABLE></DIV></DIV><BR><A=20
name=3DIDX10></A>
<DIV>
<DIV align=3Dcenter>
<TABLE class=3Dtable borderColor=3D#c1c1c1 cellSpacing=3D0 =
cellPadding=3D5 rules=3Dall=20
summary=3D"Procedure Surveyfreq: CrossTabulation Table" frame=3Dbox>
  <COLGROUP>
  <COL>
  <COL></COLGROUP>
  <COLGROUP>
  <COL>
  <COL>
  <COL>
  <COL>
  <COL>
  <COL>
  <COL></COLGROUP>
  <THEAD>
  <TR>
    <TH class=3D"c b header" colSpan=3D9 scope=3Dcolgroup>Table of =
newraca by=20
    FLUSHT</TH></TR>
  <TR>
    <TH class=3D"r b header" scope=3Dcol>newraca</TH>
    <TH class=3D"r b header" scope=3Dcol>FLUSHT</TH>
    <TH class=3D"r b header" scope=3Dcol>Frequency</TH>
    <TH class=3D"r b header" scope=3Dcol>Weighted<BR>Frequency</TH>
    <TH class=3D"r b header" scope=3Dcol>Std Dev of<BR>Wgt Freq</TH>
    <TH class=3D"r b header" scope=3Dcol>Percent</TH>
    <TH class=3D"r b header" scope=3Dcol>Std Err of<BR>Percent</TH>
    <TH class=3D"r b header" scope=3Dcol>Row<BR>Percent</TH>
    <TH class=3D"r b header" scope=3Dcol>Std Err of<BR>Row =
Percent</TH></TR></THEAD>
  <TBODY>
  <TR>
    <TH class=3D"r rowheader" scope=3Drow>1</TH>
    <TH class=3D"r rowheader" scope=3Drow>0</TH>
    <TD class=3D"r data">3484</TD>
    <TD class=3D"r data">48547382</TD>
    <TD class=3D"r data">1571179</TD>
    <TD class=3D"r data">34.6765</TD>
    <TD class=3D"r data">0.8573</TD>
    <TD class=3D"r data">40.0717</TD>
    <TD class=3D"r data">0.9268</TD></TR>
  <TR>
    <TH class=3D"r rowheader" scope=3Drow>&nbsp;</TH>
    <TH class=3D"r rowheader" scope=3Drow>1</TH>
    <TD class=3D"r data">4977</TD>
    <TD class=3D"r data">72603835</TD>
    <TD class=3D"r data">2521453</TD>
    <TD class=3D"r data">51.8596</TD>
    <TD class=3D"r data">0.9286</TD>
    <TD class=3D"r data">59.9283</TD>
    <TD class=3D"r data">0.9268</TD></TR>
  <TR>
    <TH class=3D"r rowheader" scope=3Drow>&nbsp;</TH>
    <TH class=3D"r rowheader" scope=3Drow>Total</TH>
    <TD class=3D"r data">8461</TD>
    <TD class=3D"r data">121151217</TD>
    <TD class=3D"r data">3393973</TD>
    <TD class=3D"r data">86.5360</TD>
    <TD class=3D"r data">0.7709</TD>
    <TD class=3D"r data">100.000</TD>
    <TD class=3D"r data">&nbsp;</TD></TR>
  <TR>
    <TH class=3D"r rowheader" scope=3Drow>2</TH>
    <TH class=3D"r rowheader" scope=3Drow>0</TH>
    <TD class=3D"r data">1798</TD>
    <TD class=3D"r data">9699642</TD>
    <TD class=3D"r data">625764</TD>
    <TD class=3D"r data">6.9283</TD>
    <TD class=3D"r data">0.4455</TD>
    <TD class=3D"r data">51.4579</TD>
    <TD class=3D"r data">1.0793</TD></TR>
  <TR>
    <TH class=3D"r rowheader" scope=3Drow>&nbsp;</TH>
    <TH class=3D"r rowheader" scope=3Drow>1</TH>
    <TD class=3D"r data">1672</TD>
    <TD class=3D"r data">9150027</TD>
    <TD class=3D"r data">561817</TD>
    <TD class=3D"r data">6.5357</TD>
    <TD class=3D"r data">0.3773</TD>
    <TD class=3D"r data">48.5421</TD>
    <TD class=3D"r data">1.0793</TD></TR>
  <TR>
    <TH class=3D"r rowheader" scope=3Drow>&nbsp;</TH>
    <TH class=3D"r rowheader" scope=3Drow>Total</TH>
    <TD class=3D"r data">3470</TD>
    <TD class=3D"r data">18849670</TD>
    <TD class=3D"r data">1116027</TD>
    <TD class=3D"r data">13.4640</TD>
    <TD class=3D"r data">0.7709</TD>
    <TD class=3D"r data">100.000</TD>
    <TD class=3D"r data">&nbsp;</TD></TR>
  <TR>
    <TH class=3D"r rowheader" scope=3Drow>Total</TH>
    <TH class=3D"r rowheader" scope=3Drow>0</TH>
    <TD class=3D"r data">5282</TD>
    <TD class=3D"r data">58247024</TD>
    <TD class=3D"r data">1616159</TD>
    <TD class=3D"r data">41.6048</TD>
    <TD class=3D"r data">0.8338</TD>
    <TD class=3D"r data">&nbsp;</TD>
    <TD class=3D"r data">&nbsp;</TD></TR>
  <TR>
    <TH class=3D"r rowheader" scope=3Drow>&nbsp;</TH>
    <TH class=3D"r rowheader" scope=3Drow>1</TH>
    <TD class=3D"r data">6649</TD>
    <TD class=3D"r data">81753863</TD>
    <TD class=3D"r data">2635522</TD>
    <TD class=3D"r data">58.3952</TD>
    <TD class=3D"r data">0.8338</TD>
    <TD class=3D"r data">&nbsp;</TD>
    <TD class=3D"r data">&nbsp;</TD></TR>
  <TR>
    <TH class=3D"r rowheader" scope=3Drow>&nbsp;</TH>
    <TH class=3D"r rowheader" scope=3Drow>Total</TH>
    <TD class=3D"r data">11931</TD>
    <TD class=3D"r data">140000887</TD>
    <TD class=3D"r data">3544599</TD>
    <TD class=3D"r data">100.000</TD>
    <TD class=3D"r data">&nbsp;</TD>
    <TD class=3D"r data">&nbsp;</TD>
    <TD class=3D"r data">&nbsp;</TD></TR></TBODY>
  <TFOOT>
  <TR>
    <TH class=3D"c b footer" colSpan=3D9>Frequency Missing =3D=20
312</TH></TR></TFOOT></TABLE></DIV></DIV><BR><A name=3DIDX11></A>
<DIV>
<DIV align=3Dcenter>
<TABLE class=3Dtable borderColor=3D#c1c1c1 cellSpacing=3D0 =
cellPadding=3D5 rules=3Dall=20
summary=3D"Procedure Surveyfreq: Rao-Scott Chi-Square Test" frame=3Dbox>
  <COLGROUP>
  <COL>
  <COL></COLGROUP>
  <THEAD>
  <TR>
    <TH class=3D"c b header" colSpan=3D2 scope=3Dcolgroup>Rao-Scott =
Chi-Square=20
    Test</TH></TR></THEAD>
  <TBODY>
  <TR>
    <TH class=3D"l rowheader" scope=3Drow>Pearson Chi-Square</TH>
    <TD class=3D"r data">74.1791</TD></TR>
  <TR>
    <TH class=3D"l rowheader" scope=3Drow>Design Correction</TH>
    <TD class=3D"r data">1.0281</TD></TR>
  <TR>
    <TH class=3D"l rowheader" scope=3Drow>&nbsp;</TH>
    <TD class=3D"r data">&nbsp;</TD></TR>
  <TR>
    <TH class=3D"l rowheader" scope=3Drow>Rao-Scott Chi-Square</TH>
    <TD class=3D"r data">72.1482</TD></TR>
  <TR>
    <TH class=3D"l rowheader" scope=3Drow>DF</TH>
    <TD class=3D"r data">1</TD></TR>
  <TR>
    <TH class=3D"l rowheader" scope=3Drow>Pr &gt; ChiSq</TH>
    <TD class=3D"r data">&lt;.0001</TD></TR>
  <TR>
    <TH class=3D"l rowheader" scope=3Drow>&nbsp;</TH>
    <TD class=3D"r data">&nbsp;</TD></TR>
  <TR>
    <TH class=3D"l rowheader" scope=3Drow>F Value</TH>
    <TD class=3D"r data">72.1482</TD></TR>
  <TR>
    <TH class=3D"l rowheader" scope=3Drow>Num DF</TH>
    <TD class=3D"r data">1</TD></TR>
  <TR>
    <TH class=3D"l rowheader" scope=3Drow>Den DF</TH>
    <TD class=3D"r data">199</TD></TR>
  <TR>
    <TH class=3D"l rowheader" scope=3Drow>Pr &gt; F</TH>
    <TD class=3D"r data">&lt;.0001</TD></TR></TBODY>
  <TFOOT>
  <TR>
    <TH class=3D"c b footer" colSpan=3D2>Sample Size =3D=20
11931</TH></TR></TFOOT></TABLE></DIV></DIV><BR></DIV>
<DIV class=3Dbranch>
<P style=3D"PAGE-BREAK-AFTER: always"><BR></P>
<HR SIZE=3D3>
<A name=3DIDX12></A>
<TABLE class=3Dsystitleandfootercontainer cellSpacing=3D1 =
cellPadding=3D1 rules=3Dnone=20
width=3D"100%" summary=3D"Page Layout" border=3D0 frame=3Dvoid>
  <TBODY>
  <TR>
    <TD class=3D"c systemtitle">FLUSHT hispanic to white=20
</TD></TR></TBODY></TABLE><BR>
<DIV class=3D"c proctitle">The SURVEYFREQ Procedure</DIV>
<P>
<DIV>
<DIV align=3Dcenter>
<TABLE class=3Dtable borderColor=3D#c1c1c1 cellSpacing=3D0 =
cellPadding=3D5 rules=3Dall=20
summary=3D"Procedure Surveyfreq: Data Summary" frame=3Dbox>
  <COLGROUP>
  <COL>
  <COL></COLGROUP>
  <THEAD>
  <TR>
    <TH class=3D"c b header" colSpan=3D2 scope=3Dcolgroup>Data =
Summary</TH></TR></THEAD>
  <TBODY>
  <TR>
    <TH class=3D"l rowheader" scope=3Drow>Number of Strata</TH>
    <TD class=3D"r data">165</TD></TR>
  <TR>
    <TH class=3D"l rowheader" scope=3Drow>Number of Clusters</TH>
    <TD class=3D"r data">360</TD></TR>
  <TR>
    <TH class=3D"l rowheader" scope=3Drow>Number of Observations</TH>
    <TD class=3D"r data">12262</TD></TR>
  <TR>
    <TH class=3D"l rowheader" scope=3Drow>Number of Observations =
Used</TH>
    <TD class=3D"r data">11914</TD></TR>
  <TR>
    <TH class=3D"l rowheader" scope=3Drow>Number of Obs with Nonpositive =

Weights</TH>
    <TD class=3D"r data">348</TD></TR>
  <TR>
    <TH class=3D"l rowheader" scope=3Drow>Sum of Weights</TH>
    <TD class=3D"r =
data">142355887</TD></TR></TBODY></TABLE></DIV></DIV><BR><A=20
name=3DIDX13></A>
<DIV>
<DIV align=3Dcenter>
<TABLE class=3Dtable borderColor=3D#c1c1c1 cellSpacing=3D0 =
cellPadding=3D5 rules=3Dall=20
summary=3D"Procedure Surveyfreq: CrossTabulation Table" frame=3Dbox>
  <COLGROUP>
  <COL>
  <COL></COLGROUP>
  <COLGROUP>
  <COL>
  <COL>
  <COL>
  <COL>
  <COL>
  <COL>
  <COL></COLGROUP>
  <THEAD>
  <TR>
    <TH class=3D"c b header" colSpan=3D9 scope=3Dcolgroup>Table of =
newraca by=20
    FLUSHT</TH></TR>
  <TR>
    <TH class=3D"r b header" scope=3Dcol>newraca</TH>
    <TH class=3D"r b header" scope=3Dcol>FLUSHT</TH>
    <TH class=3D"r b header" scope=3Dcol>Frequency</TH>
    <TH class=3D"r b header" scope=3Dcol>Weighted<BR>Frequency</TH>
    <TH class=3D"r b header" scope=3Dcol>Std Dev of<BR>Wgt Freq</TH>
    <TH class=3D"r b header" scope=3Dcol>Percent</TH>
    <TH class=3D"r b header" scope=3Dcol>Std Err of<BR>Percent</TH>
    <TH class=3D"r b header" scope=3Dcol>Row<BR>Percent</TH>
    <TH class=3D"r b header" scope=3Dcol>Std Err of<BR>Row =
Percent</TH></TR></THEAD>
  <TBODY>
  <TR>
    <TH class=3D"r rowheader" scope=3Drow>1</TH>
    <TH class=3D"r rowheader" scope=3Drow>0</TH>
    <TD class=3D"r data">3484</TD>
    <TD class=3D"r data">48547382</TD>
    <TD class=3D"r data">1567942</TD>
    <TD class=3D"r data">34.9191</TD>
    <TD class=3D"r data">0.8127</TD>
    <TD class=3D"r data">40.0717</TD>
    <TD class=3D"r data">0.9258</TD></TR>
  <TR>
    <TH class=3D"r rowheader" scope=3Drow>&nbsp;</TH>
    <TH class=3D"r rowheader" scope=3Drow>1</TH>
    <TD class=3D"r data">4977</TD>
    <TD class=3D"r data">72603835</TD>
    <TD class=3D"r data">2515420</TD>
    <TD class=3D"r data">52.2224</TD>
    <TD class=3D"r data">0.9963</TD>
    <TD class=3D"r data">59.9283</TD>
    <TD class=3D"r data">0.9258</TD></TR>
  <TR>
    <TH class=3D"r rowheader" scope=3Drow>&nbsp;</TH>
    <TH class=3D"r rowheader" scope=3Drow>Total</TH>
    <TD class=3D"r data">8461</TD>
    <TD class=3D"r data">121151217</TD>
    <TD class=3D"r data">3384487</TD>
    <TD class=3D"r data">87.1414</TD>
    <TD class=3D"r data">0.7711</TD>
    <TD class=3D"r data">100.000</TD>
    <TD class=3D"r data">&nbsp;</TD></TR>
  <TR>
    <TH class=3D"r rowheader" scope=3Drow>3</TH>
    <TH class=3D"r rowheader" scope=3Drow>0</TH>
    <TD class=3D"r data">1645</TD>
    <TD class=3D"r data">9179579</TD>
    <TD class=3D"r data">550568</TD>
    <TD class=3D"r data">6.6027</TD>
    <TD class=3D"r data">0.3806</TD>
    <TD class=3D"r data">51.3484</TD>
    <TD class=3D"r data">1.2761</TD></TR>
  <TR>
    <TH class=3D"r rowheader" scope=3Drow>&nbsp;</TH>
    <TH class=3D"r rowheader" scope=3Drow>1</TH>
    <TD class=3D"r data">1516</TD>
    <TD class=3D"r data">8697475</TD>
    <TD class=3D"r data">626013</TD>
    <TD class=3D"r data">6.2559</TD>
    <TD class=3D"r data">0.4522</TD>
    <TD class=3D"r data">48.6516</TD>
    <TD class=3D"r data">1.2761</TD></TR>
  <TR>
    <TH class=3D"r rowheader" scope=3Drow>&nbsp;</TH>
    <TH class=3D"r rowheader" scope=3Drow>Total</TH>
    <TD class=3D"r data">3161</TD>
    <TD class=3D"r data">17877054</TD>
    <TD class=3D"r data">1089728</TD>
    <TD class=3D"r data">12.8586</TD>
    <TD class=3D"r data">0.7711</TD>
    <TD class=3D"r data">100.000</TD>
    <TD class=3D"r data">&nbsp;</TD></TR>
  <TR>
    <TH class=3D"r rowheader" scope=3Drow>Total</TH>
    <TH class=3D"r rowheader" scope=3Drow>0</TH>
    <TD class=3D"r data">5129</TD>
    <TD class=3D"r data">57726961</TD>
    <TD class=3D"r data">1708109</TD>
    <TD class=3D"r data">41.5217</TD>
    <TD class=3D"r data">0.8409</TD>
    <TD class=3D"r data">&nbsp;</TD>
    <TD class=3D"r data">&nbsp;</TD></TR>
  <TR>
    <TH class=3D"r rowheader" scope=3Drow>&nbsp;</TH>
    <TH class=3D"r rowheader" scope=3Drow>1</TH>
    <TD class=3D"r data">6493</TD>
    <TD class=3D"r data">81301311</TD>
    <TD class=3D"r data">2504376</TD>
    <TD class=3D"r data">58.4783</TD>
    <TD class=3D"r data">0.8409</TD>
    <TD class=3D"r data">&nbsp;</TD>
    <TD class=3D"r data">&nbsp;</TD></TR>
  <TR>
    <TH class=3D"r rowheader" scope=3Drow>&nbsp;</TH>
    <TH class=3D"r rowheader" scope=3Drow>Total</TH>
    <TD class=3D"r data">11622</TD>
    <TD class=3D"r data">139028272</TD>
    <TD class=3D"r data">3481885</TD>
    <TD class=3D"r data">100.000</TD>
    <TD class=3D"r data">&nbsp;</TD>
    <TD class=3D"r data">&nbsp;</TD>
    <TD class=3D"r data">&nbsp;</TD></TR></TBODY>
  <TFOOT>
  <TR>
    <TH class=3D"c b footer" colSpan=3D9>Frequency Missing =3D=20
292</TH></TR></TFOOT></TABLE></DIV></DIV><BR><A name=3DIDX14></A>
<DIV>
<DIV align=3Dcenter>
<TABLE class=3Dtable borderColor=3D#c1c1c1 cellSpacing=3D0 =
cellPadding=3D5 rules=3Dall=20
summary=3D"Procedure Surveyfreq: Rao-Scott Chi-Square Test" frame=3Dbox>
  <COLGROUP>
  <COL>
  <COL></COLGROUP>
  <THEAD>
  <TR>
    <TH class=3D"c b header" colSpan=3D2 scope=3Dcolgroup>Rao-Scott =
Chi-Square=20
    Test</TH></TR></THEAD>
  <TBODY>
  <TR>
    <TH class=3D"l rowheader" scope=3Drow>Pearson Chi-Square</TH>
    <TD class=3D"r data">68.2008</TD></TR>
  <TR>
    <TH class=3D"l rowheader" scope=3Drow>Design Correction</TH>
    <TD class=3D"r data">1.2044</TD></TR>
  <TR>
    <TH class=3D"l rowheader" scope=3Drow>&nbsp;</TH>
    <TD class=3D"r data">&nbsp;</TD></TR>
  <TR>
    <TH class=3D"l rowheader" scope=3Drow>Rao-Scott Chi-Square</TH>
    <TD class=3D"r data">56.6251</TD></TR>
  <TR>
    <TH class=3D"l rowheader" scope=3Drow>DF</TH>
    <TD class=3D"r data">1</TD></TR>
  <TR>
    <TH class=3D"l rowheader" scope=3Drow>Pr &gt; ChiSq</TH>
    <TD class=3D"r data">&lt;.0001</TD></TR>
  <TR>
    <TH class=3D"l rowheader" scope=3Drow>&nbsp;</TH>
    <TD class=3D"r data">&nbsp;</TD></TR>
  <TR>
    <TH class=3D"l rowheader" scope=3Drow>F Value</TH>
    <TD class=3D"r data">56.6251</TD></TR>
  <TR>
    <TH class=3D"l rowheader" scope=3Drow>Num DF</TH>
    <TD class=3D"r data">1</TD></TR>
  <TR>
    <TH class=3D"l rowheader" scope=3Drow>Den DF</TH>
    <TD class=3D"r data">195</TD></TR>
  <TR>
    <TH class=3D"l rowheader" scope=3Drow>Pr &gt; F</TH>
    <TD class=3D"r data">&lt;.0001</TD></TR></TBODY>
  <TFOOT>
  <TR>
    <TH class=3D"c b footer" colSpan=3D2>Sample Size =3D=20
11622</TH></TR></TFOOT></TABLE></DIV></DIV><BR></DIV>
<DIV class=3Dbranch>
<P style=3D"PAGE-BREAK-AFTER: always"><BR></P>
<HR SIZE=3D3>
<A name=3DIDX15></A>
<TABLE class=3Dsystitleandfootercontainer cellSpacing=3D1 =
cellPadding=3D1 rules=3Dnone=20
width=3D"100%" summary=3D"Page Layout" border=3D0 frame=3Dvoid>
  <TBODY>
  <TR>
    <TD class=3D"c systemtitle">age in three =
groups</TD></TR></TBODY></TABLE><BR>
<DIV class=3D"c proctitle">The SURVEYFREQ Procedure</DIV>
<P>
<DIV>
<DIV align=3Dcenter>
<TABLE class=3Dtable borderColor=3D#c1c1c1 cellSpacing=3D0 =
cellPadding=3D5 rules=3Dall=20
summary=3D"Procedure Surveyfreq: Data Summary" frame=3Dbox>
  <COLGROUP>
  <COL>
  <COL></COLGROUP>
  <THEAD>
  <TR>
    <TH class=3D"c b header" colSpan=3D2 scope=3Dcolgroup>Data =
Summary</TH></TR></THEAD>
  <TBODY>
  <TR>
    <TH class=3D"l rowheader" scope=3Drow>Number of Strata</TH>
    <TD class=3D"r data">165</TD></TR>
  <TR>
    <TH class=3D"l rowheader" scope=3Drow>Number of Clusters</TH>
    <TD class=3D"r data">365</TD></TR>
  <TR>
    <TH class=3D"l rowheader" scope=3Drow>Number of Observations</TH>
    <TD class=3D"r data">15971</TD></TR>
  <TR>
    <TH class=3D"l rowheader" scope=3Drow>Number of Observations =
Used</TH>
    <TD class=3D"r data">15499</TD></TR>
  <TR>
    <TH class=3D"l rowheader" scope=3Drow>Number of Obs with Nonpositive =

Weights</TH>
    <TD class=3D"r data">472</TD></TR>
  <TR>
    <TH class=3D"l rowheader" scope=3Drow>Sum of Weights</TH>
    <TD class=3D"r =
data">161782372</TD></TR></TBODY></TABLE></DIV></DIV><BR><A=20
name=3DIDX16></A>
<DIV>
<DIV align=3Dcenter>
<TABLE class=3Dtable borderColor=3D#c1c1c1 cellSpacing=3D0 =
cellPadding=3D5 rules=3Dall=20
summary=3D"Procedure Surveyfreq: CrossTabulation Table" frame=3Dbox>
  <COLGROUP>
  <COL>
  <COL></COLGROUP>
  <COLGROUP>
  <COL>
  <COL>
  <COL>
  <COL>
  <COL>
  <COL>
  <COL></COLGROUP>
  <THEAD>
  <TR>
    <TH class=3D"c b header" colSpan=3D9 scope=3Dcolgroup>Table of =
newraca by=20
  ageg</TH></TR>
  <TR>
    <TH class=3D"r b header" scope=3Dcol>newraca</TH>
    <TH class=3D"r b header" scope=3Dcol>ageg</TH>
    <TH class=3D"r b header" scope=3Dcol>Frequency</TH>
    <TH class=3D"r b header" scope=3Dcol>Weighted<BR>Frequency</TH>
    <TH class=3D"r b header" scope=3Dcol>Std Dev of<BR>Wgt Freq</TH>
    <TH class=3D"r b header" scope=3Dcol>Percent</TH>
    <TH class=3D"r b header" scope=3Dcol>Std Err of<BR>Percent</TH>
    <TH class=3D"r b header" scope=3Dcol>Row<BR>Percent</TH>
    <TH class=3D"r b header" scope=3Dcol>Std Err of<BR>Row =
Percent</TH></TR></THEAD>
  <TBODY>
  <TR>
    <TH class=3D"r rowheader" scope=3Drow>1</TH>
    <TH class=3D"r rowheader" scope=3Drow>1</TH>
    <TD class=3D"r data">2654</TD>
    <TD class=3D"r data">38143826</TD>
    <TD class=3D"r data">1706134</TD>
    <TD class=3D"r data">23.5772</TD>
    <TD class=3D"r data">0.8604</TD>
    <TD class=3D"r data">30.7748</TD>
    <TD class=3D"r data">1.0404</TD></TR>
  <TR>
    <TH class=3D"r rowheader" scope=3Drow>&nbsp;</TH>
    <TH class=3D"r rowheader" scope=3Drow>2</TH>
    <TD class=3D"r data">2804</TD>
    <TD class=3D"r data">40325634</TD>
    <TD class=3D"r data">1480759</TD>
    <TD class=3D"r data">24.9259</TD>
    <TD class=3D"r data">0.6990</TD>
    <TD class=3D"r data">32.5351</TD>
    <TD class=3D"r data">0.8493</TD></TR>
  <TR>
    <TH class=3D"r rowheader" scope=3Drow>&nbsp;</TH>
    <TH class=3D"r rowheader" scope=3Drow>3</TH>
    <TD class=3D"r data">3200</TD>
    <TD class=3D"r data">45475518</TD>
    <TD class=3D"r data">2013695</TD>
    <TD class=3D"r data">28.1091</TD>
    <TD class=3D"r data">0.9664</TD>
    <TD class=3D"r data">36.6901</TD>
    <TD class=3D"r data">1.2220</TD></TR>
  <TR>
    <TH class=3D"r rowheader" scope=3Drow>&nbsp;</TH>
    <TH class=3D"r rowheader" scope=3Drow>Total</TH>
    <TD class=3D"r data">8658</TD>
    <TD class=3D"r data">123944979</TD>
    <TD class=3D"r data">3491228</TD>
    <TD class=3D"r data">76.6122</TD>
    <TD class=3D"r data">0.8354</TD>
    <TD class=3D"r data">100.000</TD>
    <TD class=3D"r data">&nbsp;</TD></TR>
  <TR>
    <TH class=3D"r rowheader" scope=3Drow>2</TH>
    <TH class=3D"r rowheader" scope=3Drow>1</TH>
    <TD class=3D"r data">1465</TD>
    <TD class=3D"r data">8284556</TD>
    <TD class=3D"r data">576666</TD>
    <TD class=3D"r data">5.1208</TD>
    <TD class=3D"r data">0.3515</TD>
    <TD class=3D"r data">42.6457</TD>
    <TD class=3D"r data">1.3104</TD></TR>
  <TR>
    <TH class=3D"r rowheader" scope=3Drow>&nbsp;</TH>
    <TH class=3D"r rowheader" scope=3Drow>2</TH>
    <TD class=3D"r data">1149</TD>
    <TD class=3D"r data">6334781</TD>
    <TD class=3D"r data">428191</TD>
    <TD class=3D"r data">3.9156</TD>
    <TD class=3D"r data">0.2650</TD>
    <TD class=3D"r data">32.6090</TD>
    <TD class=3D"r data">1.2032</TD></TR>
  <TR>
    <TH class=3D"r rowheader" scope=3Drow>&nbsp;</TH>
    <TH class=3D"r rowheader" scope=3Drow>3</TH>
    <TD class=3D"r data">971</TD>
    <TD class=3D"r data">4807147</TD>
    <TD class=3D"r data">364197</TD>
    <TD class=3D"r data">2.9714</TD>
    <TD class=3D"r data">0.2230</TD>
    <TD class=3D"r data">24.7453</TD>
    <TD class=3D"r data">1.1859</TD></TR>
  <TR>
    <TH class=3D"r rowheader" scope=3Drow>&nbsp;</TH>
    <TH class=3D"r rowheader" scope=3Drow>Total</TH>
    <TD class=3D"r data">3585</TD>
    <TD class=3D"r data">19426484</TD>
    <TD class=3D"r data">1159337</TD>
    <TD class=3D"r data">12.0078</TD>
    <TD class=3D"r data">0.7086</TD>
    <TD class=3D"r data">100.000</TD>
    <TD class=3D"r data">&nbsp;</TD></TR>
  <TR>
    <TH class=3D"r rowheader" scope=3Drow>3</TH>
    <TH class=3D"r rowheader" scope=3Drow>1</TH>
    <TD class=3D"r data">1611</TD>
    <TD class=3D"r data">8931314</TD>
    <TD class=3D"r data">571551</TD>
    <TD class=3D"r data">5.5206</TD>
    <TD class=3D"r data">0.3542</TD>
    <TD class=3D"r data">48.5110</TD>
    <TD class=3D"r data">1.6941</TD></TR>
  <TR>
    <TH class=3D"r rowheader" scope=3Drow>&nbsp;</TH>
    <TH class=3D"r rowheader" scope=3Drow>2</TH>
    <TD class=3D"r data">973</TD>
    <TD class=3D"r data">5497240</TD>
    <TD class=3D"r data">412207</TD>
    <TD class=3D"r data">3.3979</TD>
    <TD class=3D"r data">0.2611</TD>
    <TD class=3D"r data">29.8586</TD>
    <TD class=3D"r data">1.1892</TD></TR>
  <TR>
    <TH class=3D"r rowheader" scope=3Drow>&nbsp;</TH>
    <TH class=3D"r rowheader" scope=3Drow>3</TH>
    <TD class=3D"r data">672</TD>
    <TD class=3D"r data">3982355</TD>
    <TD class=3D"r data">374725</TD>
    <TD class=3D"r data">2.4616</TD>
    <TD class=3D"r data">0.2333</TD>
    <TD class=3D"r data">21.6304</TD>
    <TD class=3D"r data">1.3632</TD></TR>
  <TR>
    <TH class=3D"r rowheader" scope=3Drow>&nbsp;</TH>
    <TH class=3D"r rowheader" scope=3Drow>Total</TH>
    <TD class=3D"r data">3256</TD>
    <TD class=3D"r data">18410909</TD>
    <TD class=3D"r data">1113260</TD>
    <TD class=3D"r data">11.3800</TD>
    <TD class=3D"r data">0.6997</TD>
    <TD class=3D"r data">100.000</TD>
    <TD class=3D"r data">&nbsp;</TD></TR>
  <TR>
    <TH class=3D"r rowheader" scope=3Drow>Total</TH>
    <TH class=3D"r rowheader" scope=3Drow>1</TH>
    <TD class=3D"r data">5730</TD>
    <TD class=3D"r data">55359696</TD>
    <TD class=3D"r data">1841672</TD>
    <TD class=3D"r data">34.2186</TD>
    <TD class=3D"r data">0.8586</TD>
    <TD class=3D"r data">&nbsp;</TD>
    <TD class=3D"r data">&nbsp;</TD></TR>
  <TR>
    <TH class=3D"r rowheader" scope=3Drow>&nbsp;</TH>
    <TH class=3D"r rowheader" scope=3Drow>2</TH>
    <TD class=3D"r data">4926</TD>
    <TD class=3D"r data">52157655</TD>
    <TD class=3D"r data">1528406</TD>
    <TD class=3D"r data">32.2394</TD>
    <TD class=3D"r data">0.6881</TD>
    <TD class=3D"r data">&nbsp;</TD>
    <TD class=3D"r data">&nbsp;</TD></TR>
  <TR>
    <TH class=3D"r rowheader" scope=3Drow>&nbsp;</TH>
    <TH class=3D"r rowheader" scope=3Drow>3</TH>
    <TD class=3D"r data">4843</TD>
    <TD class=3D"r data">54265020</TD>
    <TD class=3D"r data">2089585</TD>
    <TD class=3D"r data">33.5420</TD>
    <TD class=3D"r data">0.9664</TD>
    <TD class=3D"r data">&nbsp;</TD>
    <TD class=3D"r data">&nbsp;</TD></TR>
  <TR>
    <TH class=3D"r rowheader" scope=3Drow>&nbsp;</TH>
    <TH class=3D"r rowheader" scope=3Drow>Total</TH>
    <TD class=3D"r data">15499</TD>
    <TD class=3D"r data">161782372</TD>
    <TD class=3D"r data">3661321</TD>
    <TD class=3D"r data">100.000</TD>
    <TD class=3D"r data">&nbsp;</TD>
    <TD class=3D"r data">&nbsp;</TD>
    <TD class=3D"r =
data">&nbsp;</TD></TR></TBODY></TABLE></DIV></DIV><BR></DIV>
<DIV class=3Dbranch>
<P style=3D"PAGE-BREAK-AFTER: always"><BR></P>
<HR SIZE=3D3>
<A name=3DIDX17></A>
<TABLE class=3Dsystitleandfootercontainer cellSpacing=3D1 =
cellPadding=3D1 rules=3Dnone=20
width=3D"100%" summary=3D"Page Layout" border=3D0 frame=3Dvoid>
  <TBODY>
  <TR>
    <TD class=3D"c systemtitle">age in black to white =
</TD></TR></TBODY></TABLE><BR>
<DIV class=3D"c proctitle">The SURVEYFREQ Procedure</DIV>
<P>
<DIV>
<DIV align=3Dcenter>
<TABLE class=3Dtable borderColor=3D#c1c1c1 cellSpacing=3D0 =
cellPadding=3D5 rules=3Dall=20
summary=3D"Procedure Surveyfreq: Data Summary" frame=3Dbox>
  <COLGROUP>
  <COL>
  <COL></COLGROUP>
  <THEAD>
  <TR>
    <TH class=3D"c b header" colSpan=3D2 scope=3Dcolgroup>Data =
Summary</TH></TR></THEAD>
  <TBODY>
  <TR>
    <TH class=3D"l rowheader" scope=3Drow>Number of Strata</TH>
    <TD class=3D"r data">165</TD></TR>
  <TR>
    <TH class=3D"l rowheader" scope=3Drow>Number of Clusters</TH>
    <TD class=3D"r data">364</TD></TR>
  <TR>
    <TH class=3D"l rowheader" scope=3Drow>Number of Observations</TH>
    <TD class=3D"r data">12610</TD></TR>
  <TR>
    <TH class=3D"l rowheader" scope=3Drow>Number of Observations =
Used</TH>
    <TD class=3D"r data">12243</TD></TR>
  <TR>
    <TH class=3D"l rowheader" scope=3Drow>Number of Obs with Nonpositive =

Weights</TH>
    <TD class=3D"r data">367</TD></TR>
  <TR>
    <TH class=3D"l rowheader" scope=3Drow>Sum of Weights</TH>
    <TD class=3D"r =
data">143371463</TD></TR></TBODY></TABLE></DIV></DIV><BR><A=20
name=3DIDX18></A>
<DIV>
<DIV align=3Dcenter>
<TABLE class=3Dtable borderColor=3D#c1c1c1 cellSpacing=3D0 =
cellPadding=3D5 rules=3Dall=20
summary=3D"Procedure Surveyfreq: CrossTabulation Table" frame=3Dbox>
  <COLGROUP>
  <COL>
  <COL></COLGROUP>
  <COLGROUP>
  <COL>
  <COL>
  <COL>
  <COL>
  <COL>
  <COL>
  <COL></COLGROUP>
  <THEAD>
  <TR>
    <TH class=3D"c b header" colSpan=3D9 scope=3Dcolgroup>Table of =
newraca by=20
  ageg</TH></TR>
  <TR>
    <TH class=3D"r b header" scope=3Dcol>newraca</TH>
    <TH class=3D"r b header" scope=3Dcol>ageg</TH>
    <TH class=3D"r b header" scope=3Dcol>Frequency</TH>
    <TH class=3D"r b header" scope=3Dcol>Weighted<BR>Frequency</TH>
    <TH class=3D"r b header" scope=3Dcol>Std Dev of<BR>Wgt Freq</TH>
    <TH class=3D"r b header" scope=3Dcol>Percent</TH>
    <TH class=3D"r b header" scope=3Dcol>Std Err of<BR>Percent</TH>
    <TH class=3D"r b header" scope=3Dcol>Row<BR>Percent</TH>
    <TH class=3D"r b header" scope=3Dcol>Std Err of<BR>Row =
Percent</TH></TR></THEAD>
  <TBODY>
  <TR>
    <TH class=3D"r rowheader" scope=3Drow>1</TH>
    <TH class=3D"r rowheader" scope=3Drow>1</TH>
    <TD class=3D"r data">2654</TD>
    <TD class=3D"r data">38143826</TD>
    <TD class=3D"r data">1705035</TD>
    <TD class=3D"r data">26.6049</TD>
    <TD class=3D"r data">0.9560</TD>
    <TD class=3D"r data">30.7748</TD>
    <TD class=3D"r data">1.0402</TD></TR>
  <TR>
    <TH class=3D"r rowheader" scope=3Drow>&nbsp;</TH>
    <TH class=3D"r rowheader" scope=3Drow>2</TH>
    <TD class=3D"r data">2804</TD>
    <TD class=3D"r data">40325634</TD>
    <TD class=3D"r data">1480653</TD>
    <TD class=3D"r data">28.1267</TD>
    <TD class=3D"r data">0.7518</TD>
    <TD class=3D"r data">32.5351</TD>
    <TD class=3D"r data">0.8490</TD></TR>
  <TR>
    <TH class=3D"r rowheader" scope=3Drow>&nbsp;</TH>
    <TH class=3D"r rowheader" scope=3Drow>3</TH>
    <TD class=3D"r data">3200</TD>
    <TD class=3D"r data">45475518</TD>
    <TD class=3D"r data">2012849</TD>
    <TD class=3D"r data">31.7187</TD>
    <TD class=3D"r data">1.0867</TD>
    <TD class=3D"r data">36.6901</TD>
    <TD class=3D"r data">1.2220</TD></TR>
  <TR>
    <TH class=3D"r rowheader" scope=3Drow>&nbsp;</TH>
    <TH class=3D"r rowheader" scope=3Drow>Total</TH>
    <TD class=3D"r data">8658</TD>
    <TD class=3D"r data">123944979</TD>
    <TD class=3D"r data">3488514</TD>
    <TD class=3D"r data">86.4502</TD>
    <TD class=3D"r data">0.7747</TD>
    <TD class=3D"r data">100.000</TD>
    <TD class=3D"r data">&nbsp;</TD></TR>
  <TR>
    <TH class=3D"r rowheader" scope=3Drow>2</TH>
    <TH class=3D"r rowheader" scope=3Drow>1</TH>
    <TD class=3D"r data">1465</TD>
    <TD class=3D"r data">8284556</TD>
    <TD class=3D"r data">576666</TD>
    <TD class=3D"r data">5.7784</TD>
    <TD class=3D"r data">0.3880</TD>
    <TD class=3D"r data">42.6457</TD>
    <TD class=3D"r data">1.3104</TD></TR>
  <TR>
    <TH class=3D"r rowheader" scope=3Drow>&nbsp;</TH>
    <TH class=3D"r rowheader" scope=3Drow>2</TH>
    <TD class=3D"r data">1149</TD>
    <TD class=3D"r data">6334781</TD>
    <TD class=3D"r data">428191</TD>
    <TD class=3D"r data">4.4184</TD>
    <TD class=3D"r data">0.2903</TD>
    <TD class=3D"r data">32.6090</TD>
    <TD class=3D"r data">1.2033</TD></TR>
  <TR>
    <TH class=3D"r rowheader" scope=3Drow>&nbsp;</TH>
    <TH class=3D"r rowheader" scope=3Drow>3</TH>
    <TD class=3D"r data">971</TD>
    <TD class=3D"r data">4807147</TD>
    <TD class=3D"r data">364138</TD>
    <TD class=3D"r data">3.3529</TD>
    <TD class=3D"r data">0.2480</TD>
    <TD class=3D"r data">24.7453</TD>
    <TD class=3D"r data">1.1859</TD></TR>
  <TR>
    <TH class=3D"r rowheader" scope=3Drow>&nbsp;</TH>
    <TH class=3D"r rowheader" scope=3Drow>Total</TH>
    <TD class=3D"r data">3585</TD>
    <TD class=3D"r data">19426484</TD>
    <TD class=3D"r data">1159265</TD>
    <TD class=3D"r data">13.5498</TD>
    <TD class=3D"r data">0.7747</TD>
    <TD class=3D"r data">100.000</TD>
    <TD class=3D"r data">&nbsp;</TD></TR>
  <TR>
    <TH class=3D"r rowheader" scope=3Drow>Total</TH>
    <TH class=3D"r rowheader" scope=3Drow>1</TH>
    <TD class=3D"r data">4119</TD>
    <TD class=3D"r data">46428382</TD>
    <TD class=3D"r data">1756672</TD>
    <TD class=3D"r data">32.3833</TD>
    <TD class=3D"r data">0.9106</TD>
    <TD class=3D"r data">&nbsp;</TD>
    <TD class=3D"r data">&nbsp;</TD></TR>
  <TR>
    <TH class=3D"r rowheader" scope=3Drow>&nbsp;</TH>
    <TH class=3D"r rowheader" scope=3Drow>2</TH>
    <TD class=3D"r data">3953</TD>
    <TD class=3D"r data">46660415</TD>
    <TD class=3D"r data">1590960</TD>
    <TD class=3D"r data">32.5451</TD>
    <TD class=3D"r data">0.7841</TD>
    <TD class=3D"r data">&nbsp;</TD>
    <TD class=3D"r data">&nbsp;</TD></TR>
  <TR>
    <TH class=3D"r rowheader" scope=3Drow>&nbsp;</TH>
    <TH class=3D"r rowheader" scope=3Drow>3</TH>
    <TD class=3D"r data">4171</TD>
    <TD class=3D"r data">50282666</TD>
    <TD class=3D"r data">2068766</TD>
    <TD class=3D"r data">35.0716</TD>
    <TD class=3D"r data">1.0850</TD>
    <TD class=3D"r data">&nbsp;</TD>
    <TD class=3D"r data">&nbsp;</TD></TR>
  <TR>
    <TH class=3D"r rowheader" scope=3Drow>&nbsp;</TH>
    <TH class=3D"r rowheader" scope=3Drow>Total</TH>
    <TD class=3D"r data">12243</TD>
    <TD class=3D"r data">143371463</TD>
    <TD class=3D"r data">3669265</TD>
    <TD class=3D"r data">100.000</TD>
    <TD class=3D"r data">&nbsp;</TD>
    <TD class=3D"r data">&nbsp;</TD>
    <TD class=3D"r =
data">&nbsp;</TD></TR></TBODY></TABLE></DIV></DIV><BR><A=20
name=3DIDX19></A>
<DIV>
<DIV align=3Dcenter>
<TABLE class=3Dtable borderColor=3D#c1c1c1 cellSpacing=3D0 =
cellPadding=3D5 rules=3Dall=20
summary=3D"Procedure Surveyfreq: Rao-Scott Chi-Square Test" frame=3Dbox>
  <COLGROUP>
  <COL>
  <COL></COLGROUP>
  <THEAD>
  <TR>
    <TH class=3D"c b header" colSpan=3D2 scope=3Dcolgroup>Rao-Scott =
Chi-Square=20
    Test</TH></TR></THEAD>
  <TBODY>
  <TR>
    <TH class=3D"l rowheader" scope=3Drow>Pearson Chi-Square</TH>
    <TD class=3D"r data">120.7514</TD></TR>
  <TR>
    <TH class=3D"l rowheader" scope=3Drow>Design Correction</TH>
    <TD class=3D"r data">1.5820</TD></TR>
  <TR>
    <TH class=3D"l rowheader" scope=3Drow>&nbsp;</TH>
    <TD class=3D"r data">&nbsp;</TD></TR>
  <TR>
    <TH class=3D"l rowheader" scope=3Drow>Rao-Scott Chi-Square</TH>
    <TD class=3D"r data">76.3275</TD></TR>
  <TR>
    <TH class=3D"l rowheader" scope=3Drow>DF</TH>
    <TD class=3D"r data">2</TD></TR>
  <TR>
    <TH class=3D"l rowheader" scope=3Drow>Pr &gt; ChiSq</TH>
    <TD class=3D"r data">&lt;.0001</TD></TR>
  <TR>
    <TH class=3D"l rowheader" scope=3Drow>&nbsp;</TH>
    <TD class=3D"r data">&nbsp;</TD></TR>
  <TR>
    <TH class=3D"l rowheader" scope=3Drow>F Value</TH>
    <TD class=3D"r data">38.1638</TD></TR>
  <TR>
    <TH class=3D"l rowheader" scope=3Drow>Num DF</TH>
    <TD class=3D"r data">2</TD></TR>
  <TR>
    <TH class=3D"l rowheader" scope=3Drow>Den DF</TH>
    <TD class=3D"r data">398</TD></TR>
  <TR>
    <TH class=3D"l rowheader" scope=3Drow>Pr &gt; F</TH>
    <TD class=3D"r data">&lt;.0001</TD></TR></TBODY>
  <TFOOT>
  <TR>
    <TH class=3D"c b footer" colSpan=3D2>Sample Size =3D=20
12243</TH></TR></TFOOT></TABLE></DIV></DIV><BR></DIV>
<DIV class=3Dbranch>
<P style=3D"PAGE-BREAK-AFTER: always"><BR></P>
<HR SIZE=3D3>
<A name=3DIDX20></A>
<TABLE class=3Dsystitleandfootercontainer cellSpacing=3D1 =
cellPadding=3D1 rules=3Dnone=20
width=3D"100%" summary=3D"Page Layout" border=3D0 frame=3Dvoid>
  <TBODY>
  <TR>
    <TD class=3D"c systemtitle">age in hispanic to white=20
</TD></TR></TBODY></TABLE><BR>
<DIV class=3D"c proctitle">The SURVEYFREQ Procedure</DIV>
<P>
<DIV>
<DIV align=3Dcenter>
<TABLE class=3Dtable borderColor=3D#c1c1c1 cellSpacing=3D0 =
cellPadding=3D5 rules=3Dall=20
summary=3D"Procedure Surveyfreq: Data Summary" frame=3Dbox>
  <COLGROUP>
  <COL>
  <COL></COLGROUP>
  <THEAD>
  <TR>
    <TH class=3D"c b header" colSpan=3D2 scope=3Dcolgroup>Data =
Summary</TH></TR></THEAD>
  <TBODY>
  <TR>
    <TH class=3D"l rowheader" scope=3Drow>Number of Strata</TH>
    <TD class=3D"r data">165</TD></TR>
  <TR>
    <TH class=3D"l rowheader" scope=3Drow>Number of Clusters</TH>
    <TD class=3D"r data">360</TD></TR>
  <TR>
    <TH class=3D"l rowheader" scope=3Drow>Number of Observations</TH>
    <TD class=3D"r data">12262</TD></TR>
  <TR>
    <TH class=3D"l rowheader" scope=3Drow>Number of Observations =
Used</TH>
    <TD class=3D"r data">11914</TD></TR>
  <TR>
    <TH class=3D"l rowheader" scope=3Drow>Number of Obs with Nonpositive =

Weights</TH>
    <TD class=3D"r data">348</TD></TR>
  <TR>
    <TH class=3D"l rowheader" scope=3Drow>Sum of Weights</TH>
    <TD class=3D"r =
data">142355887</TD></TR></TBODY></TABLE></DIV></DIV><BR><A=20
name=3DIDX21></A>
<DIV>
<DIV align=3Dcenter>
<TABLE class=3Dtable borderColor=3D#c1c1c1 cellSpacing=3D0 =
cellPadding=3D5 rules=3Dall=20
summary=3D"Procedure Surveyfreq: CrossTabulation Table" frame=3Dbox>
  <COLGROUP>
  <COL>
  <COL></COLGROUP>
  <COLGROUP>
  <COL>
  <COL>
  <COL>
  <COL>
  <COL>
  <COL>
  <COL></COLGROUP>
  <THEAD>
  <TR>
    <TH class=3D"c b header" colSpan=3D9 scope=3Dcolgroup>Table of =
newraca by=20
  ageg</TH></TR>
  <TR>
    <TH class=3D"r b header" scope=3Dcol>newraca</TH>
    <TH class=3D"r b header" scope=3Dcol>ageg</TH>
    <TH class=3D"r b header" scope=3Dcol>Frequency</TH>
    <TH class=3D"r b header" scope=3Dcol>Weighted<BR>Frequency</TH>
    <TH class=3D"r b header" scope=3Dcol>Std Dev of<BR>Wgt Freq</TH>
    <TH class=3D"r b header" scope=3Dcol>Percent</TH>
    <TH class=3D"r b header" scope=3Dcol>Std Err of<BR>Percent</TH>
    <TH class=3D"r b header" scope=3Dcol>Row<BR>Percent</TH>
    <TH class=3D"r b header" scope=3Dcol>Std Err of<BR>Row =
Percent</TH></TR></THEAD>
  <TBODY>
  <TR>
    <TH class=3D"r rowheader" scope=3Drow>1</TH>
    <TH class=3D"r rowheader" scope=3Drow>1</TH>
    <TD class=3D"r data">2654</TD>
    <TD class=3D"r data">38143826</TD>
    <TD class=3D"r data">1703732</TD>
    <TD class=3D"r data">26.7947</TD>
    <TD class=3D"r data">0.9404</TD>
    <TD class=3D"r data">30.7748</TD>
    <TD class=3D"r data">1.0405</TD></TR>
  <TR>
    <TH class=3D"r rowheader" scope=3Drow>&nbsp;</TH>
    <TH class=3D"r rowheader" scope=3Drow>2</TH>
    <TD class=3D"r data">2804</TD>
    <TD class=3D"r data">40325634</TD>
    <TD class=3D"r data">1478559</TD>
    <TD class=3D"r data">28.3273</TD>
    <TD class=3D"r data">0.7969</TD>
    <TD class=3D"r data">32.5351</TD>
    <TD class=3D"r data">0.8494</TD></TR>
  <TR>
    <TH class=3D"r rowheader" scope=3Drow>&nbsp;</TH>
    <TH class=3D"r rowheader" scope=3Drow>3</TH>
    <TD class=3D"r data">3200</TD>
    <TD class=3D"r data">45475518</TD>
    <TD class=3D"r data">2009677</TD>
    <TD class=3D"r data">31.9450</TD>
    <TD class=3D"r data">1.0837</TD>
    <TD class=3D"r data">36.6901</TD>
    <TD class=3D"r data">1.2219</TD></TR>
  <TR>
    <TH class=3D"r rowheader" scope=3Drow>&nbsp;</TH>
    <TH class=3D"r rowheader" scope=3Drow>Total</TH>
    <TD class=3D"r data">8658</TD>
    <TD class=3D"r data">123944979</TD>
    <TD class=3D"r data">3478039</TD>
    <TD class=3D"r data">87.0670</TD>
    <TD class=3D"r data">0.7706</TD>
    <TD class=3D"r data">100.000</TD>
    <TD class=3D"r data">&nbsp;</TD></TR>
  <TR>
    <TH class=3D"r rowheader" scope=3Drow>3</TH>
    <TH class=3D"r rowheader" scope=3Drow>1</TH>
    <TD class=3D"r data">1611</TD>
    <TD class=3D"r data">8931314</TD>
    <TD class=3D"r data">570933</TD>
    <TD class=3D"r data">6.2739</TD>
    <TD class=3D"r data">0.3899</TD>
    <TD class=3D"r data">48.5110</TD>
    <TD class=3D"r data">1.6940</TD></TR>
  <TR>
    <TH class=3D"r rowheader" scope=3Drow>&nbsp;</TH>
    <TH class=3D"r rowheader" scope=3Drow>2</TH>
    <TD class=3D"r data">973</TD>
    <TD class=3D"r data">5497240</TD>
    <TD class=3D"r data">411993</TD>
    <TD class=3D"r data">3.8616</TD>
    <TD class=3D"r data">0.2902</TD>
    <TD class=3D"r data">29.8586</TD>
    <TD class=3D"r data">1.1905</TD></TR>
  <TR>
    <TH class=3D"r rowheader" scope=3Drow>&nbsp;</TH>
    <TH class=3D"r rowheader" scope=3Drow>3</TH>
    <TD class=3D"r data">672</TD>
    <TD class=3D"r data">3982355</TD>
    <TD class=3D"r data">374226</TD>
    <TD class=3D"r data">2.7975</TD>
    <TD class=3D"r data">0.2633</TD>
    <TD class=3D"r data">21.6304</TD>
    <TD class=3D"r data">1.3635</TD></TR>
  <TR>
    <TH class=3D"r rowheader" scope=3Drow>&nbsp;</TH>
    <TH class=3D"r rowheader" scope=3Drow>Total</TH>
    <TD class=3D"r data">3256</TD>
    <TD class=3D"r data">18410909</TD>
    <TD class=3D"r data">1111364</TD>
    <TD class=3D"r data">12.9330</TD>
    <TD class=3D"r data">0.7706</TD>
    <TD class=3D"r data">100.000</TD>
    <TD class=3D"r data">&nbsp;</TD></TR>
  <TR>
    <TH class=3D"r rowheader" scope=3Drow>Total</TH>
    <TH class=3D"r rowheader" scope=3Drow>1</TH>
    <TD class=3D"r data">4265</TD>
    <TD class=3D"r data">47075140</TD>
    <TD class=3D"r data">1836079</TD>
    <TD class=3D"r data">33.0686</TD>
    <TD class=3D"r data">0.9699</TD>
    <TD class=3D"r data">&nbsp;</TD>
    <TD class=3D"r data">&nbsp;</TD></TR>
  <TR>
    <TH class=3D"r rowheader" scope=3Drow>&nbsp;</TH>
    <TH class=3D"r rowheader" scope=3Drow>2</TH>
    <TD class=3D"r data">3777</TD>
    <TD class=3D"r data">45822874</TD>
    <TD class=3D"r data">1451256</TD>
    <TD class=3D"r data">32.1890</TD>
    <TD class=3D"r data">0.7341</TD>
    <TD class=3D"r data">&nbsp;</TD>
    <TD class=3D"r data">&nbsp;</TD></TR>
  <TR>
    <TH class=3D"r rowheader" scope=3Drow>&nbsp;</TH>
    <TH class=3D"r rowheader" scope=3Drow>3</TH>
    <TD class=3D"r data">3872</TD>
    <TD class=3D"r data">49457873</TD>
    <TD class=3D"r data">2035707</TD>
    <TD class=3D"r data">34.7424</TD>
    <TD class=3D"r data">1.0759</TD>
    <TD class=3D"r data">&nbsp;</TD>
    <TD class=3D"r data">&nbsp;</TD></TR>
  <TR>
    <TH class=3D"r rowheader" scope=3Drow>&nbsp;</TH>
    <TH class=3D"r rowheader" scope=3Drow>Total</TH>
    <TD class=3D"r data">11914</TD>
    <TD class=3D"r data">142355887</TD>
    <TD class=3D"r data">3571599</TD>
    <TD class=3D"r data">100.000</TD>
    <TD class=3D"r data">&nbsp;</TD>
    <TD class=3D"r data">&nbsp;</TD>
    <TD class=3D"r =
data">&nbsp;</TD></TR></TBODY></TABLE></DIV></DIV><BR><A=20
name=3DIDX22></A>
<DIV>
<DIV align=3Dcenter>
<TABLE class=3Dtable borderColor=3D#c1c1c1 cellSpacing=3D0 =
cellPadding=3D5 rules=3Dall=20
summary=3D"Procedure Surveyfreq: Rao-Scott Chi-Square Test" frame=3Dbox>
  <COLGROUP>
  <COL>
  <COL></COLGROUP>
  <THEAD>
  <TR>
    <TH class=3D"c b header" colSpan=3D2 scope=3Dcolgroup>Rao-Scott =
Chi-Square=20
    Test</TH></TR></THEAD>
  <TBODY>
  <TR>
    <TH class=3D"l rowheader" scope=3Drow>Pearson Chi-Square</TH>
    <TD class=3D"r data">218.1800</TD></TR>
  <TR>
    <TH class=3D"l rowheader" scope=3Drow>Design Correction</TH>
    <TD class=3D"r data">1.8922</TD></TR>
  <TR>
    <TH class=3D"l rowheader" scope=3Drow>&nbsp;</TH>
    <TD class=3D"r data">&nbsp;</TD></TR>
  <TR>
    <TH class=3D"l rowheader" scope=3Drow>Rao-Scott Chi-Square</TH>
    <TD class=3D"r data">115.3055</TD></TR>
  <TR>
    <TH class=3D"l rowheader" scope=3Drow>DF</TH>
    <TD class=3D"r data">2</TD></TR>
  <TR>
    <TH class=3D"l rowheader" scope=3Drow>Pr &gt; ChiSq</TH>
    <TD class=3D"r data">&lt;.0001</TD></TR>
  <TR>
    <TH class=3D"l rowheader" scope=3Drow>&nbsp;</TH>
    <TD class=3D"r data">&nbsp;</TD></TR>
  <TR>
    <TH class=3D"l rowheader" scope=3Drow>F Value</TH>
    <TD class=3D"r data">57.6528</TD></TR>
  <TR>
    <TH class=3D"l rowheader" scope=3Drow>Num DF</TH>
    <TD class=3D"r data">2</TD></TR>
  <TR>
    <TH class=3D"l rowheader" scope=3Drow>Den DF</TH>
    <TD class=3D"r data">390</TD></TR>
  <TR>
    <TH class=3D"l rowheader" scope=3Drow>Pr &gt; F</TH>
    <TD class=3D"r data">&lt;.0001</TD></TR></TBODY>
  <TFOOT>
  <TR>
    <TH class=3D"c b footer" colSpan=3D2>Sample Size =3D=20
11914</TH></TR></TFOOT></TABLE></DIV></DIV><BR></DIV>
<DIV class=3Dbranch>
<P style=3D"PAGE-BREAK-AFTER: always"><BR></P>
<HR SIZE=3D3>
<A name=3DIDX23></A>
<TABLE class=3Dsystitleandfootercontainer cellSpacing=3D1 =
cellPadding=3D1 rules=3Dnone=20
width=3D"100%" summary=3D"Page Layout" border=3D0 frame=3Dvoid>
  <TBODY>
  <TR>
    <TD class=3D"c systemtitle">sex in three =
groups</TD></TR></TBODY></TABLE><BR>
<DIV class=3D"c proctitle">The SURVEYFREQ Procedure</DIV>
<P>
<DIV>
<DIV align=3Dcenter>
<TABLE class=3Dtable borderColor=3D#c1c1c1 cellSpacing=3D0 =
cellPadding=3D5 rules=3Dall=20
summary=3D"Procedure Surveyfreq: Data Summary" frame=3Dbox>
  <COLGROUP>
  <COL>
  <COL></COLGROUP>
  <THEAD>
  <TR>
    <TH class=3D"c b header" colSpan=3D2 scope=3Dcolgroup>Data =
Summary</TH></TR></THEAD>
  <TBODY>
  <TR>
    <TH class=3D"l rowheader" scope=3Drow>Number of Strata</TH>
    <TD class=3D"r data">165</TD></TR>
  <TR>
    <TH class=3D"l rowheader" scope=3Drow>Number of Clusters</TH>
    <TD class=3D"r data">365</TD></TR>
  <TR>
    <TH class=3D"l rowheader" scope=3Drow>Number of Observations</TH>
    <TD class=3D"r data">15971</TD></TR>
  <TR>
    <TH class=3D"l rowheader" scope=3Drow>Number of Observations =
Used</TH>
    <TD class=3D"r data">15499</TD></TR>
  <TR>
    <TH class=3D"l rowheader" scope=3Drow>Number of Obs with Nonpositive =

Weights</TH>
    <TD class=3D"r data">472</TD></TR>
  <TR>
    <TH class=3D"l rowheader" scope=3Drow>Sum of Weights</TH>
    <TD class=3D"r =
data">161782372</TD></TR></TBODY></TABLE></DIV></DIV><BR><A=20
name=3DIDX24></A>
<DIV>
<DIV align=3Dcenter>
<TABLE class=3Dtable borderColor=3D#c1c1c1 cellSpacing=3D0 =
cellPadding=3D5 rules=3Dall=20
summary=3D"Procedure Surveyfreq: CrossTabulation Table" frame=3Dbox>
  <COLGROUP>
  <COL>
  <COL></COLGROUP>
  <COLGROUP>
  <COL>
  <COL>
  <COL>
  <COL>
  <COL>
  <COL>
  <COL></COLGROUP>
  <THEAD>
  <TR>
    <TH class=3D"c b header" colSpan=3D9 scope=3Dcolgroup>Table of =
newraca by=20
  male</TH></TR>
  <TR>
    <TH class=3D"r b header" scope=3Dcol>newraca</TH>
    <TH class=3D"r b header" scope=3Dcol>male</TH>
    <TH class=3D"r b header" scope=3Dcol>Frequency</TH>
    <TH class=3D"r b header" scope=3Dcol>Weighted<BR>Frequency</TH>
    <TH class=3D"r b header" scope=3Dcol>Std Dev of<BR>Wgt Freq</TH>
    <TH class=3D"r b header" scope=3Dcol>Percent</TH>
    <TH class=3D"r b header" scope=3Dcol>Std Err of<BR>Percent</TH>
    <TH class=3D"r b header" scope=3Dcol>Row<BR>Percent</TH>
    <TH class=3D"r b header" scope=3Dcol>Std Err of<BR>Row =
Percent</TH></TR></THEAD>
  <TBODY>
  <TR>
    <TH class=3D"r rowheader" scope=3Drow>1</TH>
    <TH class=3D"r rowheader" scope=3Drow>0</TH>
    <TD class=3D"r data">4870</TD>
    <TD class=3D"r data">68898624</TD>
    <TD class=3D"r data">2102298</TD>
    <TD class=3D"r data">42.5872</TD>
    <TD class=3D"r data">0.6413</TD>
    <TD class=3D"r data">55.5881</TD>
    <TD class=3D"r data">0.5625</TD></TR>
  <TR>
    <TH class=3D"r rowheader" scope=3Drow>&nbsp;</TH>
    <TH class=3D"r rowheader" scope=3Drow>1</TH>
    <TD class=3D"r data">3788</TD>
    <TD class=3D"r data">55046355</TD>
    <TD class=3D"r data">1660315</TD>
    <TD class=3D"r data">34.0249</TD>
    <TD class=3D"r data">0.5617</TD>
    <TD class=3D"r data">44.4119</TD>
    <TD class=3D"r data">0.5625</TD></TR>
  <TR>
    <TH class=3D"r rowheader" scope=3Drow>&nbsp;</TH>
    <TH class=3D"r rowheader" scope=3Drow>Total</TH>
    <TD class=3D"r data">8658</TD>
    <TD class=3D"r data">123944979</TD>
    <TD class=3D"r data">3491228</TD>
    <TD class=3D"r data">76.6122</TD>
    <TD class=3D"r data">0.8354</TD>
    <TD class=3D"r data">100.000</TD>
    <TD class=3D"r data">&nbsp;</TD></TR>
  <TR>
    <TH class=3D"r rowheader" scope=3Drow>2</TH>
    <TH class=3D"r rowheader" scope=3Drow>0</TH>
    <TD class=3D"r data">2313</TD>
    <TD class=3D"r data">12014778</TD>
    <TD class=3D"r data">683809</TD>
    <TD class=3D"r data">7.4265</TD>
    <TD class=3D"r data">0.4289</TD>
    <TD class=3D"r data">61.8474</TD>
    <TD class=3D"r data">1.2329</TD></TR>
  <TR>
    <TH class=3D"r rowheader" scope=3Drow>&nbsp;</TH>
    <TH class=3D"r rowheader" scope=3Drow>1</TH>
    <TD class=3D"r data">1272</TD>
    <TD class=3D"r data">7411707</TD>
    <TD class=3D"r data">563115</TD>
    <TD class=3D"r data">4.5813</TD>
    <TD class=3D"r data">0.3370</TD>
    <TD class=3D"r data">38.1526</TD>
    <TD class=3D"r data">1.2329</TD></TR>
  <TR>
    <TH class=3D"r rowheader" scope=3Drow>&nbsp;</TH>
    <TH class=3D"r rowheader" scope=3Drow>Total</TH>
    <TD class=3D"r data">3585</TD>
    <TD class=3D"r data">19426484</TD>
    <TD class=3D"r data">1159337</TD>
    <TD class=3D"r data">12.0078</TD>
    <TD class=3D"r data">0.7086</TD>
    <TD class=3D"r data">100.000</TD>
    <TD class=3D"r data">&nbsp;</TD></TR>
  <TR>
    <TH class=3D"r rowheader" scope=3Drow>3</TH>
    <TH class=3D"r rowheader" scope=3Drow>0</TH>
    <TD class=3D"r data">1945</TD>
    <TD class=3D"r data">10398469</TD>
    <TD class=3D"r data">623809</TD>
    <TD class=3D"r data">6.4274</TD>
    <TD class=3D"r data">0.3966</TD>
    <TD class=3D"r data">56.4799</TD>
    <TD class=3D"r data">1.0358</TD></TR>
  <TR>
    <TH class=3D"r rowheader" scope=3Drow>&nbsp;</TH>
    <TH class=3D"r rowheader" scope=3Drow>1</TH>
    <TD class=3D"r data">1311</TD>
    <TD class=3D"r data">8012440</TD>
    <TD class=3D"r data">551281</TD>
    <TD class=3D"r data">4.9526</TD>
    <TD class=3D"r data">0.3412</TD>
    <TD class=3D"r data">43.5201</TD>
    <TD class=3D"r data">1.0358</TD></TR>
  <TR>
    <TH class=3D"r rowheader" scope=3Drow>&nbsp;</TH>
    <TH class=3D"r rowheader" scope=3Drow>Total</TH>
    <TD class=3D"r data">3256</TD>
    <TD class=3D"r data">18410909</TD>
    <TD class=3D"r data">1113260</TD>
    <TD class=3D"r data">11.3800</TD>
    <TD class=3D"r data">0.6997</TD>
    <TD class=3D"r data">100.000</TD>
    <TD class=3D"r data">&nbsp;</TD></TR>
  <TR>
    <TH class=3D"r rowheader" scope=3Drow>Total</TH>
    <TH class=3D"r rowheader" scope=3Drow>0</TH>
    <TD class=3D"r data">9128</TD>
    <TD class=3D"r data">91311870</TD>
    <TD class=3D"r data">2168092</TD>
    <TD class=3D"r data">56.4412</TD>
    <TD class=3D"r data">0.4683</TD>
    <TD class=3D"r data">&nbsp;</TD>
    <TD class=3D"r data">&nbsp;</TD></TR>
  <TR>
    <TH class=3D"r rowheader" scope=3Drow>&nbsp;</TH>
    <TH class=3D"r rowheader" scope=3Drow>1</TH>
    <TD class=3D"r data">6371</TD>
    <TD class=3D"r data">70470501</TD>
    <TD class=3D"r data">1796782</TD>
    <TD class=3D"r data">43.5588</TD>
    <TD class=3D"r data">0.4683</TD>
    <TD class=3D"r data">&nbsp;</TD>
    <TD class=3D"r data">&nbsp;</TD></TR>
  <TR>
    <TH class=3D"r rowheader" scope=3Drow>&nbsp;</TH>
    <TH class=3D"r rowheader" scope=3Drow>Total</TH>
    <TD class=3D"r data">15499</TD>
    <TD class=3D"r data">161782372</TD>
    <TD class=3D"r data">3661321</TD>
    <TD class=3D"r data">100.000</TD>
    <TD class=3D"r data">&nbsp;</TD>
    <TD class=3D"r data">&nbsp;</TD>
    <TD class=3D"r =
data">&nbsp;</TD></TR></TBODY></TABLE></DIV></DIV><BR></DIV>
<DIV class=3Dbranch>
<P style=3D"PAGE-BREAK-AFTER: always"><BR></P>
<HR SIZE=3D3>
<A name=3DIDX25></A>
<TABLE class=3Dsystitleandfootercontainer cellSpacing=3D1 =
cellPadding=3D1 rules=3Dnone=20
width=3D"100%" summary=3D"Page Layout" border=3D0 frame=3Dvoid>
  <TBODY>
  <TR>
    <TD class=3D"c systemtitle">sex in in black to white=20
</TD></TR></TBODY></TABLE><BR>
<DIV class=3D"c proctitle">The SURVEYFREQ Procedure</DIV>
<P>
<DIV>
<DIV align=3Dcenter>
<TABLE class=3Dtable borderColor=3D#c1c1c1 cellSpacing=3D0 =
cellPadding=3D5 rules=3Dall=20
summary=3D"Procedure Surveyfreq: Data Summary" frame=3Dbox>
  <COLGROUP>
  <COL>
  <COL></COLGROUP>
  <THEAD>
  <TR>
    <TH class=3D"c b header" colSpan=3D2 scope=3Dcolgroup>Data =
Summary</TH></TR></THEAD>
  <TBODY>
  <TR>
    <TH class=3D"l rowheader" scope=3Drow>Number of Strata</TH>
    <TD class=3D"r data">165</TD></TR>
  <TR>
    <TH class=3D"l rowheader" scope=3Drow>Number of Clusters</TH>
    <TD class=3D"r data">364</TD></TR>
  <TR>
    <TH class=3D"l rowheader" scope=3Drow>Number of Observations</TH>
    <TD class=3D"r data">12610</TD></TR>
  <TR>
    <TH class=3D"l rowheader" scope=3Drow>Number of Observations =
Used</TH>
    <TD class=3D"r data">12243</TD></TR>
  <TR>
    <TH class=3D"l rowheader" scope=3Drow>Number of Obs with Nonpositive =

Weights</TH>
    <TD class=3D"r data">367</TD></TR>
  <TR>
    <TH class=3D"l rowheader" scope=3Drow>Sum of Weights</TH>
    <TD class=3D"r =
data">143371463</TD></TR></TBODY></TABLE></DIV></DIV><BR><A=20
name=3DIDX26></A>
<DIV>
<DIV align=3Dcenter>
<TABLE class=3Dtable borderColor=3D#c1c1c1 cellSpacing=3D0 =
cellPadding=3D5 rules=3Dall=20
summary=3D"Procedure Surveyfreq: CrossTabulation Table" frame=3Dbox>
  <COLGROUP>
  <COL>
  <COL></COLGROUP>
  <COLGROUP>
  <COL>
  <COL>
  <COL>
  <COL>
  <COL>
  <COL>
  <COL></COLGROUP>
  <THEAD>
  <TR>
    <TH class=3D"c b header" colSpan=3D9 scope=3Dcolgroup>Table of =
newraca by=20
  male</TH></TR>
  <TR>
    <TH class=3D"r b header" scope=3Dcol>newraca</TH>
    <TH class=3D"r b header" scope=3Dcol>male</TH>
    <TH class=3D"r b header" scope=3Dcol>Frequency</TH>
    <TH class=3D"r b header" scope=3Dcol>Weighted<BR>Frequency</TH>
    <TH class=3D"r b header" scope=3Dcol>Std Dev of<BR>Wgt Freq</TH>
    <TH class=3D"r b header" scope=3Dcol>Percent</TH>
    <TH class=3D"r b header" scope=3Dcol>Std Err of<BR>Percent</TH>
    <TH class=3D"r b header" scope=3Dcol>Row<BR>Percent</TH>
    <TH class=3D"r b header" scope=3Dcol>Std Err of<BR>Row =
Percent</TH></TR></THEAD>
  <TBODY>
  <TR>
    <TH class=3D"r rowheader" scope=3Drow>1</TH>
    <TH class=3D"r rowheader" scope=3Drow>0</TH>
    <TD class=3D"r data">4870</TD>
    <TD class=3D"r data">68898624</TD>
    <TD class=3D"r data">2100879</TD>
    <TD class=3D"r data">48.0560</TD>
    <TD class=3D"r data">0.6402</TD>
    <TD class=3D"r data">55.5881</TD>
    <TD class=3D"r data">0.5626</TD></TR>
  <TR>
    <TH class=3D"r rowheader" scope=3Drow>&nbsp;</TH>
    <TH class=3D"r rowheader" scope=3Drow>1</TH>
    <TD class=3D"r data">3788</TD>
    <TD class=3D"r data">55046355</TD>
    <TD class=3D"r data">1659252</TD>
    <TD class=3D"r data">38.3942</TD>
    <TD class=3D"r data">0.6038</TD>
    <TD class=3D"r data">44.4119</TD>
    <TD class=3D"r data">0.5626</TD></TR>
  <TR>
    <TH class=3D"r rowheader" scope=3Drow>&nbsp;</TH>
    <TH class=3D"r rowheader" scope=3Drow>Total</TH>
    <TD class=3D"r data">8658</TD>
    <TD class=3D"r data">123944979</TD>
    <TD class=3D"r data">3488514</TD>
    <TD class=3D"r data">86.4502</TD>
    <TD class=3D"r data">0.7747</TD>
    <TD class=3D"r data">100.000</TD>
    <TD class=3D"r data">&nbsp;</TD></TR>
  <TR>
    <TH class=3D"r rowheader" scope=3Drow>2</TH>
    <TH class=3D"r rowheader" scope=3Drow>0</TH>
    <TD class=3D"r data">2313</TD>
    <TD class=3D"r data">12014778</TD>
    <TD class=3D"r data">683721</TD>
    <TD class=3D"r data">8.3802</TD>
    <TD class=3D"r data">0.4764</TD>
    <TD class=3D"r data">61.8474</TD>
    <TD class=3D"r data">1.2329</TD></TR>
  <TR>
    <TH class=3D"r rowheader" scope=3Drow>&nbsp;</TH>
    <TH class=3D"r rowheader" scope=3Drow>1</TH>
    <TD class=3D"r data">1272</TD>
    <TD class=3D"r data">7411707</TD>
    <TD class=3D"r data">563115</TD>
    <TD class=3D"r data">5.1696</TD>
    <TD class=3D"r data">0.3662</TD>
    <TD class=3D"r data">38.1526</TD>
    <TD class=3D"r data">1.2329</TD></TR>
  <TR>
    <TH class=3D"r rowheader" scope=3Drow>&nbsp;</TH>
    <TH class=3D"r rowheader" scope=3Drow>Total</TH>
    <TD class=3D"r data">3585</TD>
    <TD class=3D"r data">19426484</TD>
    <TD class=3D"r data">1159265</TD>
    <TD class=3D"r data">13.5498</TD>
    <TD class=3D"r data">0.7747</TD>
    <TD class=3D"r data">100.000</TD>
    <TD class=3D"r data">&nbsp;</TD></TR>
  <TR>
    <TH class=3D"r rowheader" scope=3Drow>Total</TH>
    <TH class=3D"r rowheader" scope=3Drow>0</TH>
    <TD class=3D"r data">7183</TD>
    <TD class=3D"r data">80913401</TD>
    <TD class=3D"r data">2178125</TD>
    <TD class=3D"r data">56.4362</TD>
    <TD class=3D"r data">0.5142</TD>
    <TD class=3D"r data">&nbsp;</TD>
    <TD class=3D"r data">&nbsp;</TD></TR>
  <TR>
    <TH class=3D"r rowheader" scope=3Drow>&nbsp;</TH>
    <TH class=3D"r rowheader" scope=3Drow>1</TH>
    <TD class=3D"r data">5060</TD>
    <TD class=3D"r data">62458061</TD>
    <TD class=3D"r data">1779355</TD>
    <TD class=3D"r data">43.5638</TD>
    <TD class=3D"r data">0.5142</TD>
    <TD class=3D"r data">&nbsp;</TD>
    <TD class=3D"r data">&nbsp;</TD></TR>
  <TR>
    <TH class=3D"r rowheader" scope=3Drow>&nbsp;</TH>
    <TH class=3D"r rowheader" scope=3Drow>Total</TH>
    <TD class=3D"r data">12243</TD>
    <TD class=3D"r data">143371463</TD>
    <TD class=3D"r data">3669265</TD>
    <TD class=3D"r data">100.000</TD>
    <TD class=3D"r data">&nbsp;</TD>
    <TD class=3D"r data">&nbsp;</TD>
    <TD class=3D"r =
data">&nbsp;</TD></TR></TBODY></TABLE></DIV></DIV><BR><A=20
name=3DIDX27></A>
<DIV>
<DIV align=3Dcenter>
<TABLE class=3Dtable borderColor=3D#c1c1c1 cellSpacing=3D0 =
cellPadding=3D5 rules=3Dall=20
summary=3D"Procedure Surveyfreq: Rao-Scott Chi-Square Test" frame=3Dbox>
  <COLGROUP>
  <COL>
  <COL></COLGROUP>
  <THEAD>
  <TR>
    <TH class=3D"c b header" colSpan=3D2 scope=3Dcolgroup>Rao-Scott =
Chi-Square=20
    Test</TH></TR></THEAD>
  <TBODY>
  <TR>
    <TH class=3D"l rowheader" scope=3Drow>Pearson Chi-Square</TH>
    <TD class=3D"r data">22.8538</TD></TR>
  <TR>
    <TH class=3D"l rowheader" scope=3Drow>Design Correction</TH>
    <TD class=3D"r data">1.1086</TD></TR>
  <TR>
    <TH class=3D"l rowheader" scope=3Drow>&nbsp;</TH>
    <TD class=3D"r data">&nbsp;</TD></TR>
  <TR>
    <TH class=3D"l rowheader" scope=3Drow>Rao-Scott Chi-Square</TH>
    <TD class=3D"r data">20.6151</TD></TR>
  <TR>
    <TH class=3D"l rowheader" scope=3Drow>DF</TH>
    <TD class=3D"r data">1</TD></TR>
  <TR>
    <TH class=3D"l rowheader" scope=3Drow>Pr &gt; ChiSq</TH>
    <TD class=3D"r data">&lt;.0001</TD></TR>
  <TR>
    <TH class=3D"l rowheader" scope=3Drow>&nbsp;</TH>
    <TD class=3D"r data">&nbsp;</TD></TR>
  <TR>
    <TH class=3D"l rowheader" scope=3Drow>F Value</TH>
    <TD class=3D"r data">20.6151</TD></TR>
  <TR>
    <TH class=3D"l rowheader" scope=3Drow>Num DF</TH>
    <TD class=3D"r data">1</TD></TR>
  <TR>
    <TH class=3D"l rowheader" scope=3Drow>Den DF</TH>
    <TD class=3D"r data">199</TD></TR>
  <TR>
    <TH class=3D"l rowheader" scope=3Drow>Pr &gt; F</TH>
    <TD class=3D"r data">&lt;.0001</TD></TR></TBODY>
  <TFOOT>
  <TR>
    <TH class=3D"c b footer" colSpan=3D2>Sample Size =3D=20
12243</TH></TR></TFOOT></TABLE></DIV></DIV><BR></DIV>
<DIV class=3Dbranch>
<P style=3D"PAGE-BREAK-AFTER: always"><BR></P>
<HR SIZE=3D3>
<A name=3DIDX28></A>
<TABLE class=3Dsystitleandfootercontainer cellSpacing=3D1 =
cellPadding=3D1 rules=3Dnone=20
width=3D"100%" summary=3D"Page Layout" border=3D0 frame=3Dvoid>
  <TBODY>
  <TR>
    <TD class=3D"c systemtitle">sex hispanic to white =
</TD></TR></TBODY></TABLE><BR>
<DIV class=3D"c proctitle">The SURVEYFREQ Procedure</DIV>
<P>
<DIV>
<DIV align=3Dcenter>
<TABLE class=3Dtable borderColor=3D#c1c1c1 cellSpacing=3D0 =
cellPadding=3D5 rules=3Dall=20
summary=3D"Procedure Surveyfreq: Data Summary" frame=3Dbox>
  <COLGROUP>
  <COL>
  <COL></COLGROUP>
  <THEAD>
  <TR>
    <TH class=3D"c b header" colSpan=3D2 scope=3Dcolgroup>Data =
Summary</TH></TR></THEAD>
  <TBODY>
  <TR>
    <TH class=3D"l rowheader" scope=3Drow>Number of Strata</TH>
    <TD class=3D"r data">165</TD></TR>
  <TR>
    <TH class=3D"l rowheader" scope=3Drow>Number of Clusters</TH>
    <TD class=3D"r data">360</TD></TR>
  <TR>
    <TH class=3D"l rowheader" scope=3Drow>Number of Observations</TH>
    <TD class=3D"r data">12262</TD></TR>
  <TR>
    <TH class=3D"l rowheader" scope=3Drow>Number of Observations =
Used</TH>
    <TD class=3D"r data">11914</TD></TR>
  <TR>
    <TH class=3D"l rowheader" scope=3Drow>Number of Obs with Nonpositive =

Weights</TH>
    <TD class=3D"r data">348</TD></TR>
  <TR>
    <TH class=3D"l rowheader" scope=3Drow>Sum of Weights</TH>
    <TD class=3D"r =
data">142355887</TD></TR></TBODY></TABLE></DIV></DIV><BR><A=20
name=3DIDX29></A>
<DIV>
<DIV align=3Dcenter>
<TABLE class=3Dtable borderColor=3D#c1c1c1 cellSpacing=3D0 =
cellPadding=3D5 rules=3Dall=20
summary=3D"Procedure Surveyfreq: CrossTabulation Table" frame=3Dbox>
  <COLGROUP>
  <COL>
  <COL></COLGROUP>
  <COLGROUP>
  <COL>
  <COL>
  <COL>
  <COL>
  <COL>
  <COL>
  <COL></COLGROUP>
  <THEAD>
  <TR>
    <TH class=3D"c b header" colSpan=3D9 scope=3Dcolgroup>Table of =
newraca by=20
  male</TH></TR>
  <TR>
    <TH class=3D"r b header" scope=3Dcol>newraca</TH>
    <TH class=3D"r b header" scope=3Dcol>male</TH>
    <TH class=3D"r b header" scope=3Dcol>Frequency</TH>
    <TH class=3D"r b header" scope=3Dcol>Weighted<BR>Frequency</TH>
    <TH class=3D"r b header" scope=3Dcol>Std Dev of<BR>Wgt Freq</TH>
    <TH class=3D"r b header" scope=3Dcol>Percent</TH>
    <TH class=3D"r b header" scope=3Dcol>Std Err of<BR>Percent</TH>
    <TH class=3D"r b header" scope=3Dcol>Row<BR>Percent</TH>
    <TH class=3D"r b header" scope=3Dcol>Std Err of<BR>Row =
Percent</TH></TR></THEAD>
  <TBODY>
  <TR>
    <TH class=3D"r rowheader" scope=3Drow>1</TH>
    <TH class=3D"r rowheader" scope=3Drow>0</TH>
    <TD class=3D"r data">4870</TD>
    <TD class=3D"r data">68898624</TD>
    <TD class=3D"r data">2092747</TD>
    <TD class=3D"r data">48.3989</TD>
    <TD class=3D"r data">0.6706</TD>
    <TD class=3D"r data">55.5881</TD>
    <TD class=3D"r data">0.5617</TD></TR>
  <TR>
    <TH class=3D"r rowheader" scope=3Drow>&nbsp;</TH>
    <TH class=3D"r rowheader" scope=3Drow>1</TH>
    <TD class=3D"r data">3788</TD>
    <TD class=3D"r data">55046355</TD>
    <TD class=3D"r data">1656856</TD>
    <TD class=3D"r data">38.6681</TD>
    <TD class=3D"r data">0.5785</TD>
    <TD class=3D"r data">44.4119</TD>
    <TD class=3D"r data">0.5617</TD></TR>
  <TR>
    <TH class=3D"r rowheader" scope=3Drow>&nbsp;</TH>
    <TH class=3D"r rowheader" scope=3Drow>Total</TH>
    <TD class=3D"r data">8658</TD>
    <TD class=3D"r data">123944979</TD>
    <TD class=3D"r data">3478039</TD>
    <TD class=3D"r data">87.0670</TD>
    <TD class=3D"r data">0.7706</TD>
    <TD class=3D"r data">100.000</TD>
    <TD class=3D"r data">&nbsp;</TD></TR>
  <TR>
    <TH class=3D"r rowheader" scope=3Drow>3</TH>
    <TH class=3D"r rowheader" scope=3Drow>0</TH>
    <TD class=3D"r data">1945</TD>
    <TD class=3D"r data">10398469</TD>
    <TD class=3D"r data">622660</TD>
    <TD class=3D"r data">7.3046</TD>
    <TD class=3D"r data">0.4376</TD>
    <TD class=3D"r data">56.4799</TD>
    <TD class=3D"r data">1.0355</TD></TR>
  <TR>
    <TH class=3D"r rowheader" scope=3Drow>&nbsp;</TH>
    <TH class=3D"r rowheader" scope=3Drow>1</TH>
    <TD class=3D"r data">1311</TD>
    <TD class=3D"r data">8012440</TD>
    <TD class=3D"r data">550578</TD>
    <TD class=3D"r data">5.6285</TD>
    <TD class=3D"r data">0.3776</TD>
    <TD class=3D"r data">43.5201</TD>
    <TD class=3D"r data">1.0355</TD></TR>
  <TR>
    <TH class=3D"r rowheader" scope=3Drow>&nbsp;</TH>
    <TH class=3D"r rowheader" scope=3Drow>Total</TH>
    <TD class=3D"r data">3256</TD>
    <TD class=3D"r data">18410909</TD>
    <TD class=3D"r data">1111364</TD>
    <TD class=3D"r data">12.9330</TD>
    <TD class=3D"r data">0.7706</TD>
    <TD class=3D"r data">100.000</TD>
    <TD class=3D"r data">&nbsp;</TD></TR>
  <TR>
    <TH class=3D"r rowheader" scope=3Drow>Total</TH>
    <TH class=3D"r rowheader" scope=3Drow>0</TH>
    <TD class=3D"r data">6815</TD>
    <TD class=3D"r data">79297093</TD>
    <TD class=3D"r data">2121313</TD>
    <TD class=3D"r data">55.7034</TD>
    <TD class=3D"r data">0.5024</TD>
    <TD class=3D"r data">&nbsp;</TD>
    <TD class=3D"r data">&nbsp;</TD></TR>
  <TR>
    <TH class=3D"r rowheader" scope=3Drow>&nbsp;</TH>
    <TH class=3D"r rowheader" scope=3Drow>1</TH>
    <TD class=3D"r data">5099</TD>
    <TD class=3D"r data">63058795</TD>
    <TD class=3D"r data">1729269</TD>
    <TD class=3D"r data">44.2966</TD>
    <TD class=3D"r data">0.5024</TD>
    <TD class=3D"r data">&nbsp;</TD>
    <TD class=3D"r data">&nbsp;</TD></TR>
  <TR>
    <TH class=3D"r rowheader" scope=3Drow>&nbsp;</TH>
    <TH class=3D"r rowheader" scope=3Drow>Total</TH>
    <TD class=3D"r data">11914</TD>
    <TD class=3D"r data">142355887</TD>
    <TD class=3D"r data">3571599</TD>
    <TD class=3D"r data">100.000</TD>
    <TD class=3D"r data">&nbsp;</TD>
    <TD class=3D"r data">&nbsp;</TD>
    <TD class=3D"r =
data">&nbsp;</TD></TR></TBODY></TABLE></DIV></DIV><BR><A=20
name=3DIDX30></A>
<DIV>
<DIV align=3Dcenter>
<TABLE class=3Dtable borderColor=3D#c1c1c1 cellSpacing=3D0 =
cellPadding=3D5 rules=3Dall=20
summary=3D"Procedure Surveyfreq: Rao-Scott Chi-Square Test" frame=3Dbox>
  <COLGROUP>
  <COL>
  <COL></COLGROUP>
  <THEAD>
  <TR>
    <TH class=3D"c b header" colSpan=3D2 scope=3Dcolgroup>Rao-Scott =
Chi-Square=20
    Test</TH></TR></THEAD>
  <TBODY>
  <TR>
    <TH class=3D"l rowheader" scope=3Drow>Pearson Chi-Square</TH>
    <TD class=3D"r data">0.4325</TD></TR>
  <TR>
    <TH class=3D"l rowheader" scope=3Drow>Design Correction</TH>
    <TD class=3D"r data">0.7789</TD></TR>
  <TR>
    <TH class=3D"l rowheader" scope=3Drow>&nbsp;</TH>
    <TD class=3D"r data">&nbsp;</TD></TR>
  <TR>
    <TH class=3D"l rowheader" scope=3Drow>Rao-Scott Chi-Square</TH>
    <TD class=3D"r data">0.5552</TD></TR>
  <TR>
    <TH class=3D"l rowheader" scope=3Drow>DF</TH>
    <TD class=3D"r data">1</TD></TR>
  <TR>
    <TH class=3D"l rowheader" scope=3Drow>Pr &gt; ChiSq</TH>
    <TD class=3D"r data">0.4562</TD></TR>
  <TR>
    <TH class=3D"l rowheader" scope=3Drow>&nbsp;</TH>
    <TD class=3D"r data">&nbsp;</TD></TR>
  <TR>
    <TH class=3D"l rowheader" scope=3Drow>F Value</TH>
    <TD class=3D"r data">0.5552</TD></TR>
  <TR>
    <TH class=3D"l rowheader" scope=3Drow>Num DF</TH>
    <TD class=3D"r data">1</TD></TR>
  <TR>
    <TH class=3D"l rowheader" scope=3Drow>Den DF</TH>
    <TD class=3D"r data">195</TD></TR>
  <TR>
    <TH class=3D"l rowheader" scope=3Drow>Pr &gt; F</TH>
    <TD class=3D"r data">0.4571</TD></TR></TBODY>
  <TFOOT>
  <TR>
    <TH class=3D"c b footer" colSpan=3D2>Sample Size =3D=20
11914</TH></TR></TFOOT></TABLE></DIV></DIV><BR></DIV>
<DIV class=3Dbranch>
<P style=3D"PAGE-BREAK-AFTER: always"><BR></P>
<HR SIZE=3D3>
<A name=3DIDX31></A>
<TABLE class=3Dsystitleandfootercontainer cellSpacing=3D1 =
cellPadding=3D1 rules=3Dnone=20
width=3D"100%" summary=3D"Page Layout" border=3D0 frame=3Dvoid>
  <TBODY>
  <TR>
    <TD class=3D"c systemtitle">marry in three =
groups</TD></TR></TBODY></TABLE><BR>
<DIV class=3D"c proctitle">The SURVEYFREQ Procedure</DIV>
<P>
<DIV>
<DIV align=3Dcenter>
<TABLE class=3Dtable borderColor=3D#c1c1c1 cellSpacing=3D0 =
cellPadding=3D5 rules=3Dall=20
summary=3D"Procedure Surveyfreq: Data Summary" frame=3Dbox>
  <COLGROUP>
  <COL>
  <COL></COLGROUP>
  <THEAD>
  <TR>
    <TH class=3D"c b header" colSpan=3D2 scope=3Dcolgroup>Data =
Summary</TH></TR></THEAD>
  <TBODY>
  <TR>
    <TH class=3D"l rowheader" scope=3Drow>Number of Strata</TH>
    <TD class=3D"r data">165</TD></TR>
  <TR>
    <TH class=3D"l rowheader" scope=3Drow>Number of Clusters</TH>
    <TD class=3D"r data">365</TD></TR>
  <TR>
    <TH class=3D"l rowheader" scope=3Drow>Number of Observations</TH>
    <TD class=3D"r data">15971</TD></TR>
  <TR>
    <TH class=3D"l rowheader" scope=3Drow>Number of Observations =
Used</TH>
    <TD class=3D"r data">15499</TD></TR>
  <TR>
    <TH class=3D"l rowheader" scope=3Drow>Number of Obs with Nonpositive =

Weights</TH>
    <TD class=3D"r data">472</TD></TR>
  <TR>
    <TH class=3D"l rowheader" scope=3Drow>Sum of Weights</TH>
    <TD class=3D"r =
data">161782372</TD></TR></TBODY></TABLE></DIV></DIV><BR><A=20
name=3DIDX32></A>
<DIV>
<DIV align=3Dcenter>
<TABLE class=3Dtable borderColor=3D#c1c1c1 cellSpacing=3D0 =
cellPadding=3D5 rules=3Dall=20
summary=3D"Procedure Surveyfreq: CrossTabulation Table" frame=3Dbox>
  <COLGROUP>
  <COL>
  <COL></COLGROUP>
  <COLGROUP>
  <COL>
  <COL>
  <COL>
  <COL>
  <COL>
  <COL>
  <COL></COLGROUP>
  <THEAD>
  <TR>
    <TH class=3D"c b header" colSpan=3D9 scope=3Dcolgroup>Table of =
newraca by=20
      marrynew</TH></TR>
  <TR>
    <TH class=3D"r b header" scope=3Dcol>newraca</TH>
    <TH class=3D"r b header" scope=3Dcol>marrynew</TH>
    <TH class=3D"r b header" scope=3Dcol>Frequency</TH>
    <TH class=3D"r b header" scope=3Dcol>Weighted<BR>Frequency</TH>
    <TH class=3D"r b header" scope=3Dcol>Std Dev of<BR>Wgt Freq</TH>
    <TH class=3D"r b header" scope=3Dcol>Percent</TH>
    <TH class=3D"r b header" scope=3Dcol>Std Err of<BR>Percent</TH>
    <TH class=3D"r b header" scope=3Dcol>Row<BR>Percent</TH>
    <TH class=3D"r b header" scope=3Dcol>Std Err of<BR>Row =
Percent</TH></TR></THEAD>
  <TBODY>
  <TR>
    <TH class=3D"r rowheader" scope=3Drow>1</TH>
    <TH class=3D"r rowheader" scope=3Drow>0</TH>
    <TD class=3D"r data">3830</TD>
    <TD class=3D"r data">51958188</TD>
    <TD class=3D"r data">1483082</TD>
    <TD class=3D"r data">32.1161</TD>
    <TD class=3D"r data">0.6412</TD>
    <TD class=3D"r data">41.9204</TD>
    <TD class=3D"r data">0.8867</TD></TR>
  <TR>
    <TH class=3D"r rowheader" scope=3Drow>&nbsp;</TH>
    <TH class=3D"r rowheader" scope=3Drow>1</TH>
    <TD class=3D"r data">4828</TD>
    <TD class=3D"r data">71986791</TD>
    <TD class=3D"r data">2629218</TD>
    <TD class=3D"r data">44.4961</TD>
    <TD class=3D"r data">0.9677</TD>
    <TD class=3D"r data">58.0796</TD>
    <TD class=3D"r data">0.8867</TD></TR>
  <TR>
    <TH class=3D"r rowheader" scope=3Drow>&nbsp;</TH>
    <TH class=3D"r rowheader" scope=3Drow>Total</TH>
    <TD class=3D"r data">8658</TD>
    <TD class=3D"r data">123944979</TD>
    <TD class=3D"r data">3491228</TD>
    <TD class=3D"r data">76.6122</TD>
    <TD class=3D"r data">0.8354</TD>
    <TD class=3D"r data">100.000</TD>
    <TD class=3D"r data">&nbsp;</TD></TR>
  <TR>
    <TH class=3D"r rowheader" scope=3Drow>2</TH>
    <TH class=3D"r rowheader" scope=3Drow>0</TH>
    <TD class=3D"r data">2454</TD>
    <TD class=3D"r data">12840721</TD>
    <TD class=3D"r data">874760</TD>
    <TD class=3D"r data">7.9370</TD>
    <TD class=3D"r data">0.5392</TD>
    <TD class=3D"r data">66.0990</TD>
    <TD class=3D"r data">1.4422</TD></TR>
  <TR>
    <TH class=3D"r rowheader" scope=3Drow>&nbsp;</TH>
    <TH class=3D"r rowheader" scope=3Drow>1</TH>
    <TD class=3D"r data">1131</TD>
    <TD class=3D"r data">6585763</TD>
    <TD class=3D"r data">426549</TD>
    <TD class=3D"r data">4.0708</TD>
    <TD class=3D"r data">0.2578</TD>
    <TD class=3D"r data">33.9010</TD>
    <TD class=3D"r data">1.4422</TD></TR>
  <TR>
    <TH class=3D"r rowheader" scope=3Drow>&nbsp;</TH>
    <TH class=3D"r rowheader" scope=3Drow>Total</TH>
    <TD class=3D"r data">3585</TD>
    <TD class=3D"r data">19426484</TD>
    <TD class=3D"r data">1159337</TD>
    <TD class=3D"r data">12.0078</TD>
    <TD class=3D"r data">0.7086</TD>
    <TD class=3D"r data">100.000</TD>
    <TD class=3D"r data">&nbsp;</TD></TR>
  <TR>
    <TH class=3D"r rowheader" scope=3Drow>3</TH>
    <TH class=3D"r rowheader" scope=3Drow>0</TH>
    <TD class=3D"r data">1566</TD>
    <TD class=3D"r data">9377532</TD>
    <TD class=3D"r data">637740</TD>
    <TD class=3D"r data">5.7964</TD>
    <TD class=3D"r data">0.4004</TD>
    <TD class=3D"r data">50.9347</TD>
    <TD class=3D"r data">1.3667</TD></TR>
  <TR>
    <TH class=3D"r rowheader" scope=3Drow>&nbsp;</TH>
    <TH class=3D"r rowheader" scope=3Drow>1</TH>
    <TD class=3D"r data">1690</TD>
    <TD class=3D"r data">9033377</TD>
    <TD class=3D"r data">583621</TD>
    <TD class=3D"r data">5.5837</TD>
    <TD class=3D"r data">0.3650</TD>
    <TD class=3D"r data">49.0653</TD>
    <TD class=3D"r data">1.3667</TD></TR>
  <TR>
    <TH class=3D"r rowheader" scope=3Drow>&nbsp;</TH>
    <TH class=3D"r rowheader" scope=3Drow>Total</TH>
    <TD class=3D"r data">3256</TD>
    <TD class=3D"r data">18410909</TD>
    <TD class=3D"r data">1113260</TD>
    <TD class=3D"r data">11.3800</TD>
    <TD class=3D"r data">0.6997</TD>
    <TD class=3D"r data">100.000</TD>
    <TD class=3D"r data">&nbsp;</TD></TR>
  <TR>
    <TH class=3D"r rowheader" scope=3Drow>Total</TH>
    <TH class=3D"r rowheader" scope=3Drow>0</TH>
    <TD class=3D"r data">7850</TD>
    <TD class=3D"r data">74176441</TD>
    <TD class=3D"r data">1805792</TD>
    <TD class=3D"r data">45.8495</TD>
    <TD class=3D"r data">0.8143</TD>
    <TD class=3D"r data">&nbsp;</TD>
    <TD class=3D"r data">&nbsp;</TD></TR>
  <TR>
    <TH class=3D"r rowheader" scope=3Drow>&nbsp;</TH>
    <TH class=3D"r rowheader" scope=3Drow>1</TH>
    <TD class=3D"r data">7649</TD>
    <TD class=3D"r data">87605930</TD>
    <TD class=3D"r data">2682028</TD>
    <TD class=3D"r data">54.1505</TD>
    <TD class=3D"r data">0.8143</TD>
    <TD class=3D"r data">&nbsp;</TD>
    <TD class=3D"r data">&nbsp;</TD></TR>
  <TR>
    <TH class=3D"r rowheader" scope=3Drow>&nbsp;</TH>
    <TH class=3D"r rowheader" scope=3Drow>Total</TH>
    <TD class=3D"r data">15499</TD>
    <TD class=3D"r data">161782372</TD>
    <TD class=3D"r data">3661321</TD>
    <TD class=3D"r data">100.000</TD>
    <TD class=3D"r data">&nbsp;</TD>
    <TD class=3D"r data">&nbsp;</TD>
    <TD class=3D"r =
data">&nbsp;</TD></TR></TBODY></TABLE></DIV></DIV><BR></DIV>
<DIV class=3Dbranch>
<P style=3D"PAGE-BREAK-AFTER: always"><BR></P>
<HR SIZE=3D3>
<A name=3DIDX33></A>
<TABLE class=3Dsystitleandfootercontainer cellSpacing=3D1 =
cellPadding=3D1 rules=3Dnone=20
width=3D"100%" summary=3D"Page Layout" border=3D0 frame=3Dvoid>
  <TBODY>
  <TR>
    <TD class=3D"c systemtitle">marry in black to white =
</TD></TR></TBODY></TABLE><BR>
<DIV class=3D"c proctitle">The SURVEYFREQ Procedure</DIV>
<P>
<DIV>
<DIV align=3Dcenter>
<TABLE class=3Dtable borderColor=3D#c1c1c1 cellSpacing=3D0 =
cellPadding=3D5 rules=3Dall=20
summary=3D"Procedure Surveyfreq: Data Summary" frame=3Dbox>
  <COLGROUP>
  <COL>
  <COL></COLGROUP>
  <THEAD>
  <TR>
    <TH class=3D"c b header" colSpan=3D2 scope=3Dcolgroup>Data =
Summary</TH></TR></THEAD>
  <TBODY>
  <TR>
    <TH class=3D"l rowheader" scope=3Drow>Number of Strata</TH>
    <TD class=3D"r data">165</TD></TR>
  <TR>
    <TH class=3D"l rowheader" scope=3Drow>Number of Clusters</TH>
    <TD class=3D"r data">364</TD></TR>
  <TR>
    <TH class=3D"l rowheader" scope=3Drow>Number of Observations</TH>
    <TD class=3D"r data">12610</TD></TR>
  <TR>
    <TH class=3D"l rowheader" scope=3Drow>Number of Observations =
Used</TH>
    <TD class=3D"r data">12243</TD></TR>
  <TR>
    <TH class=3D"l rowheader" scope=3Drow>Number of Obs with Nonpositive =

Weights</TH>
    <TD class=3D"r data">367</TD></TR>
  <TR>
    <TH class=3D"l rowheader" scope=3Drow>Sum of Weights</TH>
    <TD class=3D"r =
data">143371463</TD></TR></TBODY></TABLE></DIV></DIV><BR><A=20
name=3DIDX34></A>
<DIV>
<DIV align=3Dcenter>
<TABLE class=3Dtable borderColor=3D#c1c1c1 cellSpacing=3D0 =
cellPadding=3D5 rules=3Dall=20
summary=3D"Procedure Surveyfreq: CrossTabulation Table" frame=3Dbox>
  <COLGROUP>
  <COL>
  <COL></COLGROUP>
  <COLGROUP>
  <COL>
  <COL>
  <COL>
  <COL>
  <COL>
  <COL>
  <COL></COLGROUP>
  <THEAD>
  <TR>
    <TH class=3D"c b header" colSpan=3D9 scope=3Dcolgroup>Table of =
newraca by=20
      marrynew</TH></TR>
  <TR>
    <TH class=3D"r b header" scope=3Dcol>newraca</TH>
    <TH class=3D"r b header" scope=3Dcol>marrynew</TH>
    <TH class=3D"r b header" scope=3Dcol>Frequency</TH>
    <TH class=3D"r b header" scope=3Dcol>Weighted<BR>Frequency</TH>
    <TH class=3D"r b header" scope=3Dcol>Std Dev of<BR>Wgt Freq</TH>
    <TH class=3D"r b header" scope=3Dcol>Percent</TH>
    <TH class=3D"r b header" scope=3Dcol>Std Err of<BR>Percent</TH>
    <TH class=3D"r b header" scope=3Dcol>Row<BR>Percent</TH>
    <TH class=3D"r b header" scope=3Dcol>Std Err of<BR>Row =
Percent</TH></TR></THEAD>
  <TBODY>
  <TR>
    <TH class=3D"r rowheader" scope=3Drow>1</TH>
    <TH class=3D"r rowheader" scope=3Drow>0</TH>
    <TD class=3D"r data">3830</TD>
    <TD class=3D"r data">51958188</TD>
    <TD class=3D"r data">1481687</TD>
    <TD class=3D"r data">36.2403</TD>
    <TD class=3D"r data">0.7517</TD>
    <TD class=3D"r data">41.9204</TD>
    <TD class=3D"r data">0.8867</TD></TR>
  <TR>
    <TH class=3D"r rowheader" scope=3Drow>&nbsp;</TH>
    <TH class=3D"r rowheader" scope=3Drow>1</TH>
    <TD class=3D"r data">4828</TD>
    <TD class=3D"r data">71986791</TD>
    <TD class=3D"r data">2628284</TD>
    <TD class=3D"r data">50.2100</TD>
    <TD class=3D"r data">0.9837</TD>
    <TD class=3D"r data">58.0796</TD>
    <TD class=3D"r data">0.8867</TD></TR>
  <TR>
    <TH class=3D"r rowheader" scope=3Drow>&nbsp;</TH>
    <TH class=3D"r rowheader" scope=3Drow>Total</TH>
    <TD class=3D"r data">8658</TD>
    <TD class=3D"r data">123944979</TD>
    <TD class=3D"r data">3488514</TD>
    <TD class=3D"r data">86.4502</TD>
    <TD class=3D"r data">0.7747</TD>
    <TD class=3D"r data">100.000</TD>
    <TD class=3D"r data">&nbsp;</TD></TR>
  <TR>
    <TH class=3D"r rowheader" scope=3Drow>2</TH>
    <TH class=3D"r rowheader" scope=3Drow>0</TH>
    <TD class=3D"r data">2454</TD>
    <TD class=3D"r data">12840721</TD>
    <TD class=3D"r data">874665</TD>
    <TD class=3D"r data">8.9563</TD>
    <TD class=3D"r data">0.5934</TD>
    <TD class=3D"r data">66.0990</TD>
    <TD class=3D"r data">1.4420</TD></TR>
  <TR>
    <TH class=3D"r rowheader" scope=3Drow>&nbsp;</TH>
    <TH class=3D"r rowheader" scope=3Drow>1</TH>
    <TD class=3D"r data">1131</TD>
    <TD class=3D"r data">6585763</TD>
    <TD class=3D"r data">426549</TD>
    <TD class=3D"r data">4.5935</TD>
    <TD class=3D"r data">0.2840</TD>
    <TD class=3D"r data">33.9010</TD>
    <TD class=3D"r data">1.4420</TD></TR>
  <TR>
    <TH class=3D"r rowheader" scope=3Drow>&nbsp;</TH>
    <TH class=3D"r rowheader" scope=3Drow>Total</TH>
    <TD class=3D"r data">3585</TD>
    <TD class=3D"r data">19426484</TD>
    <TD class=3D"r data">1159265</TD>
    <TD class=3D"r data">13.5498</TD>
    <TD class=3D"r data">0.7747</TD>
    <TD class=3D"r data">100.000</TD>
    <TD class=3D"r data">&nbsp;</TD></TR>
  <TR>
    <TH class=3D"r rowheader" scope=3Drow>Total</TH>
    <TH class=3D"r rowheader" scope=3Drow>0</TH>
    <TD class=3D"r data">6284</TD>
    <TD class=3D"r data">64798909</TD>
    <TD class=3D"r data">1772159</TD>
    <TD class=3D"r data">45.1965</TD>
    <TD class=3D"r data">0.8939</TD>
    <TD class=3D"r data">&nbsp;</TD>
    <TD class=3D"r data">&nbsp;</TD></TR>
  <TR>
    <TH class=3D"r rowheader" scope=3Drow>&nbsp;</TH>
    <TH class=3D"r rowheader" scope=3Drow>1</TH>
    <TD class=3D"r data">5959</TD>
    <TD class=3D"r data">78572554</TD>
    <TD class=3D"r data">2684064</TD>
    <TD class=3D"r data">54.8035</TD>
    <TD class=3D"r data">0.8939</TD>
    <TD class=3D"r data">&nbsp;</TD>
    <TD class=3D"r data">&nbsp;</TD></TR>
  <TR>
    <TH class=3D"r rowheader" scope=3Drow>&nbsp;</TH>
    <TH class=3D"r rowheader" scope=3Drow>Total</TH>
    <TD class=3D"r data">12243</TD>
    <TD class=3D"r data">143371463</TD>
    <TD class=3D"r data">3669265</TD>
    <TD class=3D"r data">100.000</TD>
    <TD class=3D"r data">&nbsp;</TD>
    <TD class=3D"r data">&nbsp;</TD>
    <TD class=3D"r =
data">&nbsp;</TD></TR></TBODY></TABLE></DIV></DIV><BR><A=20
name=3DIDX35></A>
<DIV>
<DIV align=3Dcenter>
<TABLE class=3Dtable borderColor=3D#c1c1c1 cellSpacing=3D0 =
cellPadding=3D5 rules=3Dall=20
summary=3D"Procedure Surveyfreq: Rao-Scott Chi-Square Test" frame=3Dbox>
  <COLGROUP>
  <COL>
  <COL></COLGROUP>
  <THEAD>
  <TR>
    <TH class=3D"c b header" colSpan=3D2 scope=3Dcolgroup>Rao-Scott =
Chi-Square=20
    Test</TH></TR></THEAD>
  <TBODY>
  <TR>
    <TH class=3D"l rowheader" scope=3Drow>Pearson Chi-Square</TH>
    <TD class=3D"r data">338.4837</TD></TR>
  <TR>
    <TH class=3D"l rowheader" scope=3Drow>Design Correction</TH>
    <TD class=3D"r data">1.0081</TD></TR>
  <TR>
    <TH class=3D"l rowheader" scope=3Drow>&nbsp;</TH>
    <TD class=3D"r data">&nbsp;</TD></TR>
  <TR>
    <TH class=3D"l rowheader" scope=3Drow>Rao-Scott Chi-Square</TH>
    <TD class=3D"r data">335.7657</TD></TR>
  <TR>
    <TH class=3D"l rowheader" scope=3Drow>DF</TH>
    <TD class=3D"r data">1</TD></TR>
  <TR>
    <TH class=3D"l rowheader" scope=3Drow>Pr &gt; ChiSq</TH>
    <TD class=3D"r data">&lt;.0001</TD></TR>
  <TR>
    <TH class=3D"l rowheader" scope=3Drow>&nbsp;</TH>
    <TD class=3D"r data">&nbsp;</TD></TR>
  <TR>
    <TH class=3D"l rowheader" scope=3Drow>F Value</TH>
    <TD class=3D"r data">335.7657</TD></TR>
  <TR>
    <TH class=3D"l rowheader" scope=3Drow>Num DF</TH>
    <TD class=3D"r data">1</TD></TR>
  <TR>
    <TH class=3D"l rowheader" scope=3Drow>Den DF</TH>
    <TD class=3D"r data">199</TD></TR>
  <TR>
    <TH class=3D"l rowheader" scope=3Drow>Pr &gt; F</TH>
    <TD class=3D"r data">&lt;.0001</TD></TR></TBODY>
  <TFOOT>
  <TR>
    <TH class=3D"c b footer" colSpan=3D2>Sample Size =3D=20
12243</TH></TR></TFOOT></TABLE></DIV></DIV><BR></DIV>
<DIV class=3Dbranch>
<P style=3D"PAGE-BREAK-AFTER: always"><BR></P>
<HR SIZE=3D3>
<A name=3DIDX36></A>
<TABLE class=3Dsystitleandfootercontainer cellSpacing=3D1 =
cellPadding=3D1 rules=3Dnone=20
width=3D"100%" summary=3D"Page Layout" border=3D0 frame=3Dvoid>
  <TBODY>
  <TR>
    <TD class=3D"c systemtitle">marry in hispanic to white=20
</TD></TR></TBODY></TABLE><BR>
<DIV class=3D"c proctitle">The SURVEYFREQ Procedure</DIV>
<P>
<DIV>
<DIV align=3Dcenter>
<TABLE class=3Dtable borderColor=3D#c1c1c1 cellSpacing=3D0 =
cellPadding=3D5 rules=3Dall=20
summary=3D"Procedure Surveyfreq: Data Summary" frame=3Dbox>
  <COLGROUP>
  <COL>
  <COL></COLGROUP>
  <THEAD>
  <TR>
    <TH class=3D"c b header" colSpan=3D2 scope=3Dcolgroup>Data =
Summary</TH></TR></THEAD>
  <TBODY>
  <TR>
    <TH class=3D"l rowheader" scope=3Drow>Number of Strata</TH>
    <TD class=3D"r data">165</TD></TR>
  <TR>
    <TH class=3D"l rowheader" scope=3Drow>Number of Clusters</TH>
    <TD class=3D"r data">360</TD></TR>
  <TR>
    <TH class=3D"l rowheader" scope=3Drow>Number of Observations</TH>
    <TD class=3D"r data">12262</TD></TR>
  <TR>
    <TH class=3D"l rowheader" scope=3Drow>Number of Observations =
Used</TH>
    <TD class=3D"r data">11914</TD></TR>
  <TR>
    <TH class=3D"l rowheader" scope=3Drow>Number of Obs with Nonpositive =

Weights</TH>
    <TD class=3D"r data">348</TD></TR>
  <TR>
    <TH class=3D"l rowheader" scope=3Drow>Sum of Weights</TH>
    <TD class=3D"r =
data">142355887</TD></TR></TBODY></TABLE></DIV></DIV><BR><A=20
name=3DIDX37></A>
<DIV>
<DIV align=3Dcenter>
<TABLE class=3Dtable borderColor=3D#c1c1c1 cellSpacing=3D0 =
cellPadding=3D5 rules=3Dall=20
summary=3D"Procedure Surveyfreq: CrossTabulation Table" frame=3Dbox>
  <COLGROUP>
  <COL>
  <COL></COLGROUP>
  <COLGROUP>
  <COL>
  <COL>
  <COL>
  <COL>
  <COL>
  <COL>
  <COL></COLGROUP>
  <THEAD>
  <TR>
    <TH class=3D"c b header" colSpan=3D9 scope=3Dcolgroup>Table of =
newraca by=20
      marrynew</TH></TR>
  <TR>
    <TH class=3D"r b header" scope=3Dcol>newraca</TH>
    <TH class=3D"r b header" scope=3Dcol>marrynew</TH>
    <TH class=3D"r b header" scope=3Dcol>Frequency</TH>
    <TH class=3D"r b header" scope=3Dcol>Weighted<BR>Frequency</TH>
    <TH class=3D"r b header" scope=3Dcol>Std Dev of<BR>Wgt Freq</TH>
    <TH class=3D"r b header" scope=3Dcol>Percent</TH>
    <TH class=3D"r b header" scope=3Dcol>Std Err of<BR>Percent</TH>
    <TH class=3D"r b header" scope=3Dcol>Row<BR>Percent</TH>
    <TH class=3D"r b header" scope=3Dcol>Std Err of<BR>Row =
Percent</TH></TR></THEAD>
  <TBODY>
  <TR>
    <TH class=3D"r rowheader" scope=3Drow>1</TH>
    <TH class=3D"r rowheader" scope=3Drow>0</TH>
    <TD class=3D"r data">3830</TD>
    <TD class=3D"r data">51958188</TD>
    <TD class=3D"r data">1475341</TD>
    <TD class=3D"r data">36.4988</TD>
    <TD class=3D"r data">0.7610</TD>
    <TD class=3D"r data">41.9204</TD>
    <TD class=3D"r data">0.8878</TD></TR>
  <TR>
    <TH class=3D"r rowheader" scope=3Drow>&nbsp;</TH>
    <TH class=3D"r rowheader" scope=3Drow>1</TH>
    <TD class=3D"r data">4828</TD>
    <TD class=3D"r data">71986791</TD>
    <TD class=3D"r data">2626496</TD>
    <TD class=3D"r data">50.5682</TD>
    <TD class=3D"r data">0.9838</TD>
    <TD class=3D"r data">58.0796</TD>
    <TD class=3D"r data">0.8878</TD></TR>
  <TR>
    <TH class=3D"r rowheader" scope=3Drow>&nbsp;</TH>
    <TH class=3D"r rowheader" scope=3Drow>Total</TH>
    <TD class=3D"r data">8658</TD>
    <TD class=3D"r data">123944979</TD>
    <TD class=3D"r data">3478039</TD>
    <TD class=3D"r data">87.0670</TD>
    <TD class=3D"r data">0.7706</TD>
    <TD class=3D"r data">100.000</TD>
    <TD class=3D"r data">&nbsp;</TD></TR>
  <TR>
    <TH class=3D"r rowheader" scope=3Drow>3</TH>
    <TH class=3D"r rowheader" scope=3Drow>0</TH>
    <TD class=3D"r data">1566</TD>
    <TD class=3D"r data">9377532</TD>
    <TD class=3D"r data">636874</TD>
    <TD class=3D"r data">6.5874</TD>
    <TD class=3D"r data">0.4413</TD>
    <TD class=3D"r data">50.9347</TD>
    <TD class=3D"r data">1.3681</TD></TR>
  <TR>
    <TH class=3D"r rowheader" scope=3Drow>&nbsp;</TH>
    <TH class=3D"r rowheader" scope=3Drow>1</TH>
    <TD class=3D"r data">1690</TD>
    <TD class=3D"r data">9033377</TD>
    <TD class=3D"r data">582974</TD>
    <TD class=3D"r data">6.3456</TD>
    <TD class=3D"r data">0.4065</TD>
    <TD class=3D"r data">49.0653</TD>
    <TD class=3D"r data">1.3681</TD></TR>
  <TR>
    <TH class=3D"r rowheader" scope=3Drow>&nbsp;</TH>
    <TH class=3D"r rowheader" scope=3Drow>Total</TH>
    <TD class=3D"r data">3256</TD>
    <TD class=3D"r data">18410909</TD>
    <TD class=3D"r data">1111364</TD>
    <TD class=3D"r data">12.9330</TD>
    <TD class=3D"r data">0.7706</TD>
    <TD class=3D"r data">100.000</TD>
    <TD class=3D"r data">&nbsp;</TD></TR>
  <TR>
    <TH class=3D"r rowheader" scope=3Drow>Total</TH>
    <TH class=3D"r rowheader" scope=3Drow>0</TH>
    <TD class=3D"r data">5396</TD>
    <TD class=3D"r data">61335720</TD>
    <TD class=3D"r data">1621860</TD>
    <TD class=3D"r data">43.0862</TD>
    <TD class=3D"r data">0.8238</TD>
    <TD class=3D"r data">&nbsp;</TD>
    <TD class=3D"r data">&nbsp;</TD></TR>
  <TR>
    <TH class=3D"r rowheader" scope=3Drow>&nbsp;</TH>
    <TH class=3D"r rowheader" scope=3Drow>1</TH>
    <TD class=3D"r data">6518</TD>
    <TD class=3D"r data">81020167</TD>
    <TD class=3D"r data">2641454</TD>
    <TD class=3D"r data">56.9138</TD>
    <TD class=3D"r data">0.8238</TD>
    <TD class=3D"r data">&nbsp;</TD>
    <TD class=3D"r data">&nbsp;</TD></TR>
  <TR>
    <TH class=3D"r rowheader" scope=3Drow>&nbsp;</TH>
    <TH class=3D"r rowheader" scope=3Drow>Total</TH>
    <TD class=3D"r data">11914</TD>
    <TD class=3D"r data">142355887</TD>
    <TD class=3D"r data">3571599</TD>
    <TD class=3D"r data">100.000</TD>
    <TD class=3D"r data">&nbsp;</TD>
    <TD class=3D"r data">&nbsp;</TD>
    <TD class=3D"r =
data">&nbsp;</TD></TR></TBODY></TABLE></DIV></DIV><BR><A=20
name=3DIDX38></A>
<DIV>
<DIV align=3Dcenter>
<TABLE class=3Dtable borderColor=3D#c1c1c1 cellSpacing=3D0 =
cellPadding=3D5 rules=3Dall=20
summary=3D"Procedure Surveyfreq: Rao-Scott Chi-Square Test" frame=3Dbox>
  <COLGROUP>
  <COL>
  <COL></COLGROUP>
  <THEAD>
  <TR>
    <TH class=3D"c b header" colSpan=3D2 scope=3Dcolgroup>Rao-Scott =
Chi-Square=20
    Test</TH></TR></THEAD>
  <TBODY>
  <TR>
    <TH class=3D"l rowheader" scope=3Drow>Pearson Chi-Square</TH>
    <TD class=3D"r data">44.4547</TD></TR>
  <TR>
    <TH class=3D"l rowheader" scope=3Drow>Design Correction</TH>
    <TD class=3D"r data">1.2149</TD></TR>
  <TR>
    <TH class=3D"l rowheader" scope=3Drow>&nbsp;</TH>
    <TD class=3D"r data">&nbsp;</TD></TR>
  <TR>
    <TH class=3D"l rowheader" scope=3Drow>Rao-Scott Chi-Square</TH>
    <TD class=3D"r data">36.5903</TD></TR>
  <TR>
    <TH class=3D"l rowheader" scope=3Drow>DF</TH>
    <TD class=3D"r data">1</TD></TR>
  <TR>
    <TH class=3D"l rowheader" scope=3Drow>Pr &gt; ChiSq</TH>
    <TD class=3D"r data">&lt;.0001</TD></TR>
  <TR>
    <TH class=3D"l rowheader" scope=3Drow>&nbsp;</TH>
    <TD class=3D"r data">&nbsp;</TD></TR>
  <TR>
    <TH class=3D"l rowheader" scope=3Drow>F Value</TH>
    <TD class=3D"r data">36.5903</TD></TR>
  <TR>
    <TH class=3D"l rowheader" scope=3Drow>Num DF</TH>
    <TD class=3D"r data">1</TD></TR>
  <TR>
    <TH class=3D"l rowheader" scope=3Drow>Den DF</TH>
    <TD class=3D"r data">195</TD></TR>
  <TR>
    <TH class=3D"l rowheader" scope=3Drow>Pr &gt; F</TH>
    <TD class=3D"r data">&lt;.0001</TD></TR></TBODY>
  <TFOOT>
  <TR>
    <TH class=3D"c b footer" colSpan=3D2>Sample Size =3D=20
11914</TH></TR></TFOOT></TABLE></DIV></DIV><BR></DIV>
<DIV class=3Dbranch>
<P style=3D"PAGE-BREAK-AFTER: always"><BR></P>
<HR SIZE=3D3>
<A name=3DIDX39></A>
<TABLE class=3Dsystitleandfootercontainer cellSpacing=3D1 =
cellPadding=3D1 rules=3Dnone=20
width=3D"100%" summary=3D"Page Layout" border=3D0 frame=3Dvoid>
  <TBODY>
  <TR>
    <TD class=3D"c systemtitle">inscov in three =
groups</TD></TR></TBODY></TABLE><BR>
<DIV class=3D"c proctitle">The SURVEYFREQ Procedure</DIV>
<P>
<DIV>
<DIV align=3Dcenter>
<TABLE class=3Dtable borderColor=3D#c1c1c1 cellSpacing=3D0 =
cellPadding=3D5 rules=3Dall=20
summary=3D"Procedure Surveyfreq: Data Summary" frame=3Dbox>
  <COLGROUP>
  <COL>
  <COL></COLGROUP>
  <THEAD>
  <TR>
    <TH class=3D"c b header" colSpan=3D2 scope=3Dcolgroup>Data =
Summary</TH></TR></THEAD>
  <TBODY>
  <TR>
    <TH class=3D"l rowheader" scope=3Drow>Number of Strata</TH>
    <TD class=3D"r data">165</TD></TR>
  <TR>
    <TH class=3D"l rowheader" scope=3Drow>Number of Clusters</TH>
    <TD class=3D"r data">365</TD></TR>
  <TR>
    <TH class=3D"l rowheader" scope=3Drow>Number of Observations</TH>
    <TD class=3D"r data">15971</TD></TR>
  <TR>
    <TH class=3D"l rowheader" scope=3Drow>Number of Observations =
Used</TH>
    <TD class=3D"r data">15499</TD></TR>
  <TR>
    <TH class=3D"l rowheader" scope=3Drow>Number of Obs with Nonpositive =

Weights</TH>
    <TD class=3D"r data">472</TD></TR>
  <TR>
    <TH class=3D"l rowheader" scope=3Drow>Sum of Weights</TH>
    <TD class=3D"r =
data">161782372</TD></TR></TBODY></TABLE></DIV></DIV><BR><A=20
name=3DIDX40></A>
<DIV>
<DIV align=3Dcenter>
<TABLE class=3Dtable borderColor=3D#c1c1c1 cellSpacing=3D0 =
cellPadding=3D5 rules=3Dall=20
summary=3D"Procedure Surveyfreq: CrossTabulation Table" frame=3Dbox>
  <COLGROUP>
  <COL>
  <COL></COLGROUP>
  <COLGROUP>
  <COL>
  <COL>
  <COL>
  <COL>
  <COL>
  <COL>
  <COL></COLGROUP>
  <THEAD>
  <TR>
    <TH class=3D"c b header" colSpan=3D9 scope=3Dcolgroup>Table of =
newraca by=20
    inscov</TH></TR>
  <TR>
    <TH class=3D"r b header" scope=3Dcol>newraca</TH>
    <TH class=3D"r b header" scope=3Dcol>inscov</TH>
    <TH class=3D"r b header" scope=3Dcol>Frequency</TH>
    <TH class=3D"r b header" scope=3Dcol>Weighted<BR>Frequency</TH>
    <TH class=3D"r b header" scope=3Dcol>Std Dev of<BR>Wgt Freq</TH>
    <TH class=3D"r b header" scope=3Dcol>Percent</TH>
    <TH class=3D"r b header" scope=3Dcol>Std Err of<BR>Percent</TH>
    <TH class=3D"r b header" scope=3Dcol>Row<BR>Percent</TH>
    <TH class=3D"r b header" scope=3Dcol>Std Err of<BR>Row =
Percent</TH></TR></THEAD>
  <TBODY>
  <TR>
    <TH class=3D"r rowheader" scope=3Drow>1</TH>
    <TH class=3D"r rowheader" scope=3Drow>1</TH>
    <TD class=3D"r data">5732</TD>
    <TD class=3D"r data">87410872</TD>
    <TD class=3D"r data">2843442</TD>
    <TD class=3D"r data">54.0299</TD>
    <TD class=3D"r data">0.9655</TD>
    <TD class=3D"r data">70.5239</TD>
    <TD class=3D"r data">0.8920</TD></TR>
  <TR>
    <TH class=3D"r rowheader" scope=3Drow>&nbsp;</TH>
    <TH class=3D"r rowheader" scope=3Drow>2</TH>
    <TD class=3D"r data">2290</TD>
    <TD class=3D"r data">28608610</TD>
    <TD class=3D"r data">1167731</TD>
    <TD class=3D"r data">17.6834</TD>
    <TD class=3D"r data">0.5926</TD>
    <TD class=3D"r data">23.0817</TD>
    <TD class=3D"r data">0.7684</TD></TR>
  <TR>
    <TH class=3D"r rowheader" scope=3Drow>&nbsp;</TH>
    <TH class=3D"r rowheader" scope=3Drow>3</TH>
    <TD class=3D"r data">636</TD>
    <TD class=3D"r data">7925497</TD>
    <TD class=3D"r data">551938</TD>
    <TD class=3D"r data">4.8989</TD>
    <TD class=3D"r data">0.3253</TD>
    <TD class=3D"r data">6.3944</TD>
    <TD class=3D"r data">0.4223</TD></TR>
  <TR>
    <TH class=3D"r rowheader" scope=3Drow>&nbsp;</TH>
    <TH class=3D"r rowheader" scope=3Drow>Total</TH>
    <TD class=3D"r data">8658</TD>
    <TD class=3D"r data">123944979</TD>
    <TD class=3D"r data">3491228</TD>
    <TD class=3D"r data">76.6122</TD>
    <TD class=3D"r data">0.8354</TD>
    <TD class=3D"r data">100.000</TD>
    <TD class=3D"r data">&nbsp;</TD></TR>
  <TR>
    <TH class=3D"r rowheader" scope=3Drow>2</TH>
    <TH class=3D"r rowheader" scope=3Drow>1</TH>
    <TD class=3D"r data">1682</TD>
    <TD class=3D"r data">10192575</TD>
    <TD class=3D"r data">589255</TD>
    <TD class=3D"r data">6.3002</TD>
    <TD class=3D"r data">0.3558</TD>
    <TD class=3D"r data">52.4674</TD>
    <TD class=3D"r data">1.6400</TD></TR>
  <TR>
    <TH class=3D"r rowheader" scope=3Drow>&nbsp;</TH>
    <TH class=3D"r rowheader" scope=3Drow>2</TH>
    <TD class=3D"r data">1514</TD>
    <TD class=3D"r data">7274727</TD>
    <TD class=3D"r data">560292</TD>
    <TD class=3D"r data">4.4966</TD>
    <TD class=3D"r data">0.3456</TD>
    <TD class=3D"r data">37.4475</TD>
    <TD class=3D"r data">1.4566</TD></TR>
  <TR>
    <TH class=3D"r rowheader" scope=3Drow>&nbsp;</TH>
    <TH class=3D"r rowheader" scope=3Drow>3</TH>
    <TD class=3D"r data">389</TD>
    <TD class=3D"r data">1959182</TD>
    <TD class=3D"r data">216140</TD>
    <TD class=3D"r data">1.2110</TD>
    <TD class=3D"r data">0.1342</TD>
    <TD class=3D"r data">10.0851</TD>
    <TD class=3D"r data">0.7527</TD></TR>
  <TR>
    <TH class=3D"r rowheader" scope=3Drow>&nbsp;</TH>
    <TH class=3D"r rowheader" scope=3Drow>Total</TH>
    <TD class=3D"r data">3585</TD>
    <TD class=3D"r data">19426484</TD>
    <TD class=3D"r data">1159337</TD>
    <TD class=3D"r data">12.0078</TD>
    <TD class=3D"r data">0.7086</TD>
    <TD class=3D"r data">100.000</TD>
    <TD class=3D"r data">&nbsp;</TD></TR>
  <TR>
    <TH class=3D"r rowheader" scope=3Drow>3</TH>
    <TH class=3D"r rowheader" scope=3Drow>1</TH>
    <TD class=3D"r data">1290</TD>
    <TD class=3D"r data">8583145</TD>
    <TD class=3D"r data">544302</TD>
    <TD class=3D"r data">5.3054</TD>
    <TD class=3D"r data">0.3334</TD>
    <TD class=3D"r data">46.6199</TD>
    <TD class=3D"r data">1.6475</TD></TR>
  <TR>
    <TH class=3D"r rowheader" scope=3Drow>&nbsp;</TH>
    <TH class=3D"r rowheader" scope=3Drow>2</TH>
    <TD class=3D"r data">1272</TD>
    <TD class=3D"r data">6693572</TD>
    <TD class=3D"r data">543540</TD>
    <TD class=3D"r data">4.1374</TD>
    <TD class=3D"r data">0.3423</TD>
    <TD class=3D"r data">36.3566</TD>
    <TD class=3D"r data">1.6363</TD></TR>
  <TR>
    <TH class=3D"r rowheader" scope=3Drow>&nbsp;</TH>
    <TH class=3D"r rowheader" scope=3Drow>3</TH>
    <TD class=3D"r data">694</TD>
    <TD class=3D"r data">3134193</TD>
    <TD class=3D"r data">261379</TD>
    <TD class=3D"r data">1.9373</TD>
    <TD class=3D"r data">0.1661</TD>
    <TD class=3D"r data">17.0236</TD>
    <TD class=3D"r data">0.9051</TD></TR>
  <TR>
    <TH class=3D"r rowheader" scope=3Drow>&nbsp;</TH>
    <TH class=3D"r rowheader" scope=3Drow>Total</TH>
    <TD class=3D"r data">3256</TD>
    <TD class=3D"r data">18410909</TD>
    <TD class=3D"r data">1113260</TD>
    <TD class=3D"r data">11.3800</TD>
    <TD class=3D"r data">0.6997</TD>
    <TD class=3D"r data">100.000</TD>
    <TD class=3D"r data">&nbsp;</TD></TR>
  <TR>
    <TH class=3D"r rowheader" scope=3Drow>Total</TH>
    <TH class=3D"r rowheader" scope=3Drow>1</TH>
    <TD class=3D"r data">8704</TD>
    <TD class=3D"r data">106186592</TD>
    <TD class=3D"r data">2981041</TD>
    <TD class=3D"r data">65.6355</TD>
    <TD class=3D"r data">0.8282</TD>
    <TD class=3D"r data">&nbsp;</TD>
    <TD class=3D"r data">&nbsp;</TD></TR>
  <TR>
    <TH class=3D"r rowheader" scope=3Drow>&nbsp;</TH>
    <TH class=3D"r rowheader" scope=3Drow>2</TH>
    <TD class=3D"r data">5076</TD>
    <TD class=3D"r data">42576909</TD>
    <TD class=3D"r data">1382298</TD>
    <TD class=3D"r data">26.3174</TD>
    <TD class=3D"r data">0.7083</TD>
    <TD class=3D"r data">&nbsp;</TD>
    <TD class=3D"r data">&nbsp;</TD></TR>
  <TR>
    <TH class=3D"r rowheader" scope=3Drow>&nbsp;</TH>
    <TH class=3D"r rowheader" scope=3Drow>3</TH>
    <TD class=3D"r data">1719</TD>
    <TD class=3D"r data">13018871</TD>
    <TD class=3D"r data">617259</TD>
    <TD class=3D"r data">8.0472</TD>
    <TD class=3D"r data">0.3680</TD>
    <TD class=3D"r data">&nbsp;</TD>
    <TD class=3D"r data">&nbsp;</TD></TR>
  <TR>
    <TH class=3D"r rowheader" scope=3Drow>&nbsp;</TH>
    <TH class=3D"r rowheader" scope=3Drow>Total</TH>
    <TD class=3D"r data">15499</TD>
    <TD class=3D"r data">161782372</TD>
    <TD class=3D"r data">3661321</TD>
    <TD class=3D"r data">100.000</TD>
    <TD class=3D"r data">&nbsp;</TD>
    <TD class=3D"r data">&nbsp;</TD>
    <TD class=3D"r =
data">&nbsp;</TD></TR></TBODY></TABLE></DIV></DIV><BR></DIV>
<DIV class=3Dbranch>
<P style=3D"PAGE-BREAK-AFTER: always"><BR></P>
<HR SIZE=3D3>
<A name=3DIDX41></A>
<TABLE class=3Dsystitleandfootercontainer cellSpacing=3D1 =
cellPadding=3D1 rules=3Dnone=20
width=3D"100%" summary=3D"Page Layout" border=3D0 frame=3Dvoid>
  <TBODY>
  <TR>
    <TD class=3D"c systemtitle">inscov in black to white=20
</TD></TR></TBODY></TABLE><BR>
<DIV class=3D"c proctitle">The SURVEYFREQ Procedure</DIV>
<P>
<DIV>
<DIV align=3Dcenter>
<TABLE class=3Dtable borderColor=3D#c1c1c1 cellSpacing=3D0 =
cellPadding=3D5 rules=3Dall=20
summary=3D"Procedure Surveyfreq: Data Summary" frame=3Dbox>
  <COLGROUP>
  <COL>
  <COL></COLGROUP>
  <THEAD>
  <TR>
    <TH class=3D"c b header" colSpan=3D2 scope=3Dcolgroup>Data =
Summary</TH></TR></THEAD>
  <TBODY>
  <TR>
    <TH class=3D"l rowheader" scope=3Drow>Number of Strata</TH>
    <TD class=3D"r data">165</TD></TR>
  <TR>
    <TH class=3D"l rowheader" scope=3Drow>Number of Clusters</TH>
    <TD class=3D"r data">364</TD></TR>
  <TR>
    <TH class=3D"l rowheader" scope=3Drow>Number of Observations</TH>
    <TD class=3D"r data">12610</TD></TR>
  <TR>
    <TH class=3D"l rowheader" scope=3Drow>Number of Observations =
Used</TH>
    <TD class=3D"r data">12243</TD></TR>
  <TR>
    <TH class=3D"l rowheader" scope=3Drow>Number of Obs with Nonpositive =

Weights</TH>
    <TD class=3D"r data">367</TD></TR>
  <TR>
    <TH class=3D"l rowheader" scope=3Drow>Sum of Weights</TH>
    <TD class=3D"r =
data">143371463</TD></TR></TBODY></TABLE></DIV></DIV><BR><A=20
name=3DIDX42></A>
<DIV>
<DIV align=3Dcenter>
<TABLE class=3Dtable borderColor=3D#c1c1c1 cellSpacing=3D0 =
cellPadding=3D5 rules=3Dall=20
summary=3D"Procedure Surveyfreq: CrossTabulation Table" frame=3Dbox>
  <COLGROUP>
  <COL>
  <COL></COLGROUP>
  <COLGROUP>
  <COL>
  <COL>
  <COL>
  <COL>
  <COL>
  <COL>
  <COL></COLGROUP>
  <THEAD>
  <TR>
    <TH class=3D"c b header" colSpan=3D9 scope=3Dcolgroup>Table of =
newraca by=20
    inscov</TH></TR>
  <TR>
    <TH class=3D"r b header" scope=3Dcol>newraca</TH>
    <TH class=3D"r b header" scope=3Dcol>inscov</TH>
    <TH class=3D"r b header" scope=3Dcol>Frequency</TH>
    <TH class=3D"r b header" scope=3Dcol>Weighted<BR>Frequency</TH>
    <TH class=3D"r b header" scope=3Dcol>Std Dev of<BR>Wgt Freq</TH>
    <TH class=3D"r b header" scope=3Dcol>Percent</TH>
    <TH class=3D"r b header" scope=3Dcol>Std Err of<BR>Percent</TH>
    <TH class=3D"r b header" scope=3Dcol>Row<BR>Percent</TH>
    <TH class=3D"r b header" scope=3Dcol>Std Err of<BR>Row =
Percent</TH></TR></THEAD>
  <TBODY>
  <TR>
    <TH class=3D"r rowheader" scope=3Drow>1</TH>
    <TH class=3D"r rowheader" scope=3Drow>1</TH>
    <TD class=3D"r data">5732</TD>
    <TD class=3D"r data">87410872</TD>
    <TD class=3D"r data">2842449</TD>
    <TD class=3D"r data">60.9681</TD>
    <TD class=3D"r data">0.9933</TD>
    <TD class=3D"r data">70.5239</TD>
    <TD class=3D"r data">0.8920</TD></TR>
  <TR>
    <TH class=3D"r rowheader" scope=3Drow>&nbsp;</TH>
    <TH class=3D"r rowheader" scope=3Drow>2</TH>
    <TD class=3D"r data">2290</TD>
    <TD class=3D"r data">28608610</TD>
    <TD class=3D"r data">1167056</TD>
    <TD class=3D"r data">19.9542</TD>
    <TD class=3D"r data">0.6661</TD>
    <TD class=3D"r data">23.0817</TD>
    <TD class=3D"r data">0.7683</TD></TR>
  <TR>
    <TH class=3D"r rowheader" scope=3Drow>&nbsp;</TH>
    <TH class=3D"r rowheader" scope=3Drow>3</TH>
    <TD class=3D"r data">636</TD>
    <TD class=3D"r data">7925497</TD>
    <TD class=3D"r data">551938</TD>
    <TD class=3D"r data">5.5279</TD>
    <TD class=3D"r data">0.3682</TD>
    <TD class=3D"r data">6.3944</TD>
    <TD class=3D"r data">0.4225</TD></TR>
  <TR>
    <TH class=3D"r rowheader" scope=3Drow>&nbsp;</TH>
    <TH class=3D"r rowheader" scope=3Drow>Total</TH>
    <TD class=3D"r data">8658</TD>
    <TD class=3D"r data">123944979</TD>
    <TD class=3D"r data">3488514</TD>
    <TD class=3D"r data">86.4502</TD>
    <TD class=3D"r data">0.7747</TD>
    <TD class=3D"r data">100.000</TD>
    <TD class=3D"r data">&nbsp;</TD></TR>
  <TR>
    <TH class=3D"r rowheader" scope=3Drow>2</TH>
    <TH class=3D"r rowheader" scope=3Drow>1</TH>
    <TD class=3D"r data">1682</TD>
    <TD class=3D"r data">10192575</TD>
    <TD class=3D"r data">589200</TD>
    <TD class=3D"r data">7.1092</TD>
    <TD class=3D"r data">0.3927</TD>
    <TD class=3D"r data">52.4674</TD>
    <TD class=3D"r data">1.6401</TD></TR>
  <TR>
    <TH class=3D"r rowheader" scope=3Drow>&nbsp;</TH>
    <TH class=3D"r rowheader" scope=3Drow>2</TH>
    <TD class=3D"r data">1514</TD>
    <TD class=3D"r data">7274727</TD>
    <TD class=3D"r data">560292</TD>
    <TD class=3D"r data">5.0740</TD>
    <TD class=3D"r data">0.3832</TD>
    <TD class=3D"r data">37.4475</TD>
    <TD class=3D"r data">1.4567</TD></TR>
  <TR>
    <TH class=3D"r rowheader" scope=3Drow>&nbsp;</TH>
    <TH class=3D"r rowheader" scope=3Drow>3</TH>
    <TD class=3D"r data">389</TD>
    <TD class=3D"r data">1959182</TD>
    <TD class=3D"r data">216140</TD>
    <TD class=3D"r data">1.3665</TD>
    <TD class=3D"r data">0.1474</TD>
    <TD class=3D"r data">10.0851</TD>
    <TD class=3D"r data">0.7526</TD></TR>
  <TR>
    <TH class=3D"r rowheader" scope=3Drow>&nbsp;</TH>
    <TH class=3D"r rowheader" scope=3Drow>Total</TH>
    <TD class=3D"r data">3585</TD>
    <TD class=3D"r data">19426484</TD>
    <TD class=3D"r data">1159265</TD>
    <TD class=3D"r data">13.5498</TD>
    <TD class=3D"r data">0.7747</TD>
    <TD class=3D"r data">100.000</TD>
    <TD class=3D"r data">&nbsp;</TD></TR>
  <TR>
    <TH class=3D"r rowheader" scope=3Drow>Total</TH>
    <TH class=3D"r rowheader" scope=3Drow>1</TH>
    <TD class=3D"r data">7414</TD>
    <TD class=3D"r data">97603447</TD>
    <TD class=3D"r data">2928635</TD>
    <TD class=3D"r data">68.0773</TD>
    <TD class=3D"r data">0.8628</TD>
    <TD class=3D"r data">&nbsp;</TD>
    <TD class=3D"r data">&nbsp;</TD></TR>
  <TR>
    <TH class=3D"r rowheader" scope=3Drow>&nbsp;</TH>
    <TH class=3D"r rowheader" scope=3Drow>2</TH>
    <TD class=3D"r data">3804</TD>
    <TD class=3D"r data">35883337</TD>
    <TD class=3D"r data">1324152</TD>
    <TD class=3D"r data">25.0282</TD>
    <TD class=3D"r data">0.7413</TD>
    <TD class=3D"r data">&nbsp;</TD>
    <TD class=3D"r data">&nbsp;</TD></TR>
  <TR>
    <TH class=3D"r rowheader" scope=3Drow>&nbsp;</TH>
    <TH class=3D"r rowheader" scope=3Drow>3</TH>
    <TD class=3D"r data">1025</TD>
    <TD class=3D"r data">9884679</TD>
    <TD class=3D"r data">598401</TD>
    <TD class=3D"r data">6.8945</TD>
    <TD class=3D"r data">0.3917</TD>
    <TD class=3D"r data">&nbsp;</TD>
    <TD class=3D"r data">&nbsp;</TD></TR>
  <TR>
    <TH class=3D"r rowheader" scope=3Drow>&nbsp;</TH>
    <TH class=3D"r rowheader" scope=3Drow>Total</TH>
    <TD class=3D"r data">12243</TD>
    <TD class=3D"r data">143371463</TD>
    <TD class=3D"r data">3669265</TD>
    <TD class=3D"r data">100.000</TD>
    <TD class=3D"r data">&nbsp;</TD>
    <TD class=3D"r data">&nbsp;</TD>
    <TD class=3D"r =
data">&nbsp;</TD></TR></TBODY></TABLE></DIV></DIV><BR><A=20
name=3DIDX43></A>
<DIV>
<DIV align=3Dcenter>
<TABLE class=3Dtable borderColor=3D#c1c1c1 cellSpacing=3D0 =
cellPadding=3D5 rules=3Dall=20
summary=3D"Procedure Surveyfreq: Rao-Scott Chi-Square Test" frame=3Dbox>
  <COLGROUP>
  <COL>
  <COL></COLGROUP>
  <THEAD>
  <TR>
    <TH class=3D"c b header" colSpan=3D2 scope=3Dcolgroup>Rao-Scott =
Chi-Square=20
    Test</TH></TR></THEAD>
  <TBODY>
  <TR>
    <TH class=3D"l rowheader" scope=3Drow>Pearson Chi-Square</TH>
    <TD class=3D"r data">215.2709</TD></TR>
  <TR>
    <TH class=3D"l rowheader" scope=3Drow>Design Correction</TH>
    <TD class=3D"r data">1.4137</TD></TR>
  <TR>
    <TH class=3D"l rowheader" scope=3Drow>&nbsp;</TH>
    <TD class=3D"r data">&nbsp;</TD></TR>
  <TR>
    <TH class=3D"l rowheader" scope=3Drow>Rao-Scott Chi-Square</TH>
    <TD class=3D"r data">152.2776</TD></TR>
  <TR>
    <TH class=3D"l rowheader" scope=3Drow>DF</TH>
    <TD class=3D"r data">2</TD></TR>
  <TR>
    <TH class=3D"l rowheader" scope=3Drow>Pr &gt; ChiSq</TH>
    <TD class=3D"r data">&lt;.0001</TD></TR>
  <TR>
    <TH class=3D"l rowheader" scope=3Drow>&nbsp;</TH>
    <TD class=3D"r data">&nbsp;</TD></TR>
  <TR>
    <TH class=3D"l rowheader" scope=3Drow>F Value</TH>
    <TD class=3D"r data">76.1388</TD></TR>
  <TR>
    <TH class=3D"l rowheader" scope=3Drow>Num DF</TH>
    <TD class=3D"r data">2</TD></TR>
  <TR>
    <TH class=3D"l rowheader" scope=3Drow>Den DF</TH>
    <TD class=3D"r data">398</TD></TR>
  <TR>
    <TH class=3D"l rowheader" scope=3Drow>Pr &gt; F</TH>
    <TD class=3D"r data">&lt;.0001</TD></TR></TBODY>
  <TFOOT>
  <TR>
    <TH class=3D"c b footer" colSpan=3D2>Sample Size =3D=20
12243</TH></TR></TFOOT></TABLE></DIV></DIV><BR></DIV>
<DIV class=3Dbranch>
<P style=3D"PAGE-BREAK-AFTER: always"><BR></P>
<HR SIZE=3D3>
<A name=3DIDX44></A>
<TABLE class=3Dsystitleandfootercontainer cellSpacing=3D1 =
cellPadding=3D1 rules=3Dnone=20
width=3D"100%" summary=3D"Page Layout" border=3D0 frame=3Dvoid>
  <TBODY>
  <TR>
    <TD class=3D"c systemtitle">inscov in hispanic to white=20
</TD></TR></TBODY></TABLE><BR>
<DIV class=3D"c proctitle">The SURVEYFREQ Procedure</DIV>
<P>
<DIV>
<DIV align=3Dcenter>
<TABLE class=3Dtable borderColor=3D#c1c1c1 cellSpacing=3D0 =
cellPadding=3D5 rules=3Dall=20
summary=3D"Procedure Surveyfreq: Data Summary" frame=3Dbox>
  <COLGROUP>
  <COL>
  <COL></COLGROUP>
  <THEAD>
  <TR>
    <TH class=3D"c b header" colSpan=3D2 scope=3Dcolgroup>Data =
Summary</TH></TR></THEAD>
  <TBODY>
  <TR>
    <TH class=3D"l rowheader" scope=3Drow>Number of Strata</TH>
    <TD class=3D"r data">165</TD></TR>
  <TR>
    <TH class=3D"l rowheader" scope=3Drow>Number of Clusters</TH>
    <TD class=3D"r data">360</TD></TR>
  <TR>
    <TH class=3D"l rowheader" scope=3Drow>Number of Observations</TH>
    <TD class=3D"r data">12262</TD></TR>
  <TR>
    <TH class=3D"l rowheader" scope=3Drow>Number of Observations =
Used</TH>
    <TD class=3D"r data">11914</TD></TR>
  <TR>
    <TH class=3D"l rowheader" scope=3Drow>Number of Obs with Nonpositive =

Weights</TH>
    <TD class=3D"r data">348</TD></TR>
  <TR>
    <TH class=3D"l rowheader" scope=3Drow>Sum of Weights</TH>
    <TD class=3D"r =
data">142355887</TD></TR></TBODY></TABLE></DIV></DIV><BR><A=20
name=3DIDX45></A>
<DIV>
<DIV align=3Dcenter>
<TABLE class=3Dtable borderColor=3D#c1c1c1 cellSpacing=3D0 =
cellPadding=3D5 rules=3Dall=20
summary=3D"Procedure Surveyfreq: CrossTabulation Table" frame=3Dbox>
  <COLGROUP>
  <COL>
  <COL></COLGROUP>
  <COLGROUP>
  <COL>
  <COL>
  <COL>
  <COL>
  <COL>
  <COL>
  <COL></COLGROUP>
  <THEAD>
  <TR>
    <TH class=3D"c b header" colSpan=3D9 scope=3Dcolgroup>Table of =
newraca by=20
    inscov</TH></TR>
  <TR>
    <TH class=3D"r b header" scope=3Dcol>newraca</TH>
    <TH class=3D"r b header" scope=3Dcol>inscov</TH>
    <TH class=3D"r b header" scope=3Dcol>Frequency</TH>
    <TH class=3D"r b header" scope=3Dcol>Weighted<BR>Frequency</TH>
    <TH class=3D"r b header" scope=3Dcol>Std Dev of<BR>Wgt Freq</TH>
    <TH class=3D"r b header" scope=3Dcol>Percent</TH>
    <TH class=3D"r b header" scope=3Dcol>Std Err of<BR>Percent</TH>
    <TH class=3D"r b header" scope=3Dcol>Row<BR>Percent</TH>
    <TH class=3D"r b header" scope=3Dcol>Std Err of<BR>Row =
Percent</TH></TR></THEAD>
  <TBODY>
  <TR>
    <TH class=3D"r rowheader" scope=3Drow>1</TH>
    <TH class=3D"r rowheader" scope=3Drow>1</TH>
    <TD class=3D"r data">5732</TD>
    <TD class=3D"r data">87410872</TD>
    <TD class=3D"r data">2836752</TD>
    <TD class=3D"r data">61.4031</TD>
    <TD class=3D"r data">0.9882</TD>
    <TD class=3D"r data">70.5239</TD>
    <TD class=3D"r data">0.8925</TD></TR>
  <TR>
    <TH class=3D"r rowheader" scope=3Drow>&nbsp;</TH>
    <TH class=3D"r rowheader" scope=3Drow>2</TH>
    <TD class=3D"r data">2290</TD>
    <TD class=3D"r data">28608610</TD>
    <TD class=3D"r data">1164846</TD>
    <TD class=3D"r data">20.0965</TD>
    <TD class=3D"r data">0.6797</TD>
    <TD class=3D"r data">23.0817</TD>
    <TD class=3D"r data">0.7687</TD></TR>
  <TR>
    <TH class=3D"r rowheader" scope=3Drow>&nbsp;</TH>
    <TH class=3D"r rowheader" scope=3Drow>3</TH>
    <TD class=3D"r data">636</TD>
    <TD class=3D"r data">7925497</TD>
    <TD class=3D"r data">551938</TD>
    <TD class=3D"r data">5.5674</TD>
    <TD class=3D"r data">0.3682</TD>
    <TD class=3D"r data">6.3944</TD>
    <TD class=3D"r data">0.4225</TD></TR>
  <TR>
    <TH class=3D"r rowheader" scope=3Drow>&nbsp;</TH>
    <TH class=3D"r rowheader" scope=3Drow>Total</TH>
    <TD class=3D"r data">8658</TD>
    <TD class=3D"r data">123944979</TD>
    <TD class=3D"r data">3478039</TD>
    <TD class=3D"r data">87.0670</TD>
    <TD class=3D"r data">0.7706</TD>
    <TD class=3D"r data">100.000</TD>
    <TD class=3D"r data">&nbsp;</TD></TR>
  <TR>
    <TH class=3D"r rowheader" scope=3Drow>3</TH>
    <TH class=3D"r rowheader" scope=3Drow>1</TH>
    <TD class=3D"r data">1290</TD>
    <TD class=3D"r data">8583145</TD>
    <TD class=3D"r data">543488</TD>
    <TD class=3D"r data">6.0294</TD>
    <TD class=3D"r data">0.3639</TD>
    <TD class=3D"r data">46.6199</TD>
    <TD class=3D"r data">1.6464</TD></TR>
  <TR>
    <TH class=3D"r rowheader" scope=3Drow>&nbsp;</TH>
    <TH class=3D"r rowheader" scope=3Drow>2</TH>
    <TD class=3D"r data">1272</TD>
    <TD class=3D"r data">6693572</TD>
    <TD class=3D"r data">542785</TD>
    <TD class=3D"r data">4.7020</TD>
    <TD class=3D"r data">0.3870</TD>
    <TD class=3D"r data">36.3566</TD>
    <TD class=3D"r data">1.6359</TD></TR>
  <TR>
    <TH class=3D"r rowheader" scope=3Drow>&nbsp;</TH>
    <TH class=3D"r rowheader" scope=3Drow>3</TH>
    <TD class=3D"r data">694</TD>
    <TD class=3D"r data">3134193</TD>
    <TD class=3D"r data">261216</TD>
    <TD class=3D"r data">2.2017</TD>
    <TD class=3D"r data">0.1839</TD>
    <TD class=3D"r data">17.0236</TD>
    <TD class=3D"r data">0.9049</TD></TR>
  <TR>
    <TH class=3D"r rowheader" scope=3Drow>&nbsp;</TH>
    <TH class=3D"r rowheader" scope=3Drow>Total</TH>
    <TD class=3D"r data">3256</TD>
    <TD class=3D"r data">18410909</TD>
    <TD class=3D"r data">1111364</TD>
    <TD class=3D"r data">12.9330</TD>
    <TD class=3D"r data">0.7706</TD>
    <TD class=3D"r data">100.000</TD>
    <TD class=3D"r data">&nbsp;</TD></TR>
  <TR>
    <TH class=3D"r rowheader" scope=3Drow>Total</TH>
    <TH class=3D"r rowheader" scope=3Drow>1</TH>
    <TD class=3D"r data">7022</TD>
    <TD class=3D"r data">95994016</TD>
    <TD class=3D"r data">2915080</TD>
    <TD class=3D"r data">67.4324</TD>
    <TD class=3D"r data">0.8691</TD>
    <TD class=3D"r data">&nbsp;</TD>
    <TD class=3D"r data">&nbsp;</TD></TR>
  <TR>
    <TH class=3D"r rowheader" scope=3Drow>&nbsp;</TH>
    <TH class=3D"r rowheader" scope=3Drow>2</TH>
    <TD class=3D"r data">3562</TD>
    <TD class=3D"r data">35302182</TD>
    <TD class=3D"r data">1245615</TD>
    <TD class=3D"r data">24.7985</TD>
    <TD class=3D"r data">0.7299</TD>
    <TD class=3D"r data">&nbsp;</TD>
    <TD class=3D"r data">&nbsp;</TD></TR>
  <TR>
    <TH class=3D"r rowheader" scope=3Drow>&nbsp;</TH>
    <TH class=3D"r rowheader" scope=3Drow>3</TH>
    <TD class=3D"r data">1330</TD>
    <TD class=3D"r data">11059689</TD>
    <TD class=3D"r data">611439</TD>
    <TD class=3D"r data">7.7690</TD>
    <TD class=3D"r data">0.4056</TD>
    <TD class=3D"r data">&nbsp;</TD>
    <TD class=3D"r data">&nbsp;</TD></TR>
  <TR>
    <TH class=3D"r rowheader" scope=3Drow>&nbsp;</TH>
    <TH class=3D"r rowheader" scope=3Drow>Total</TH>
    <TD class=3D"r data">11914</TD>
    <TD class=3D"r data">142355887</TD>
    <TD class=3D"r data">3571599</TD>
    <TD class=3D"r data">100.000</TD>
    <TD class=3D"r data">&nbsp;</TD>
    <TD class=3D"r data">&nbsp;</TD>
    <TD class=3D"r =
data">&nbsp;</TD></TR></TBODY></TABLE></DIV></DIV><BR><A=20
name=3DIDX46></A>
<DIV>
<DIV align=3Dcenter>
<TABLE class=3Dtable borderColor=3D#c1c1c1 cellSpacing=3D0 =
cellPadding=3D5 rules=3Dall=20
summary=3D"Procedure Surveyfreq: Rao-Scott Chi-Square Test" frame=3Dbox>
  <COLGROUP>
  <COL>
  <COL></COLGROUP>
  <THEAD>
  <TR>
    <TH class=3D"c b header" colSpan=3D2 scope=3Dcolgroup>Rao-Scott =
Chi-Square=20
    Test</TH></TR></THEAD>
  <TBODY>
  <TR>
    <TH class=3D"l rowheader" scope=3Drow>Pearson Chi-Square</TH>
    <TD class=3D"r data">404.1075</TD></TR>
  <TR>
    <TH class=3D"l rowheader" scope=3Drow>Design Correction</TH>
    <TD class=3D"r data">1.5387</TD></TR>
  <TR>
    <TH class=3D"l rowheader" scope=3Drow>&nbsp;</TH>
    <TD class=3D"r data">&nbsp;</TD></TR>
  <TR>
    <TH class=3D"l rowheader" scope=3Drow>Rao-Scott Chi-Square</TH>
    <TD class=3D"r data">262.6324</TD></TR>
  <TR>
    <TH class=3D"l rowheader" scope=3Drow>DF</TH>
    <TD class=3D"r data">2</TD></TR>
  <TR>
    <TH class=3D"l rowheader" scope=3Drow>Pr &gt; ChiSq</TH>
    <TD class=3D"r data">&lt;.0001</TD></TR>
  <TR>
    <TH class=3D"l rowheader" scope=3Drow>&nbsp;</TH>
    <TD class=3D"r data">&nbsp;</TD></TR>
  <TR>
    <TH class=3D"l rowheader" scope=3Drow>F Value</TH>
    <TD class=3D"r data">131.3162</TD></TR>
  <TR>
    <TH class=3D"l rowheader" scope=3Drow>Num DF</TH>
    <TD class=3D"r data">2</TD></TR>
  <TR>
    <TH class=3D"l rowheader" scope=3Drow>Den DF</TH>
    <TD class=3D"r data">390</TD></TR>
  <TR>
    <TH class=3D"l rowheader" scope=3Drow>Pr &gt; F</TH>
    <TD class=3D"r data">&lt;.0001</TD></TR></TBODY>
  <TFOOT>
  <TR>
    <TH class=3D"c b footer" colSpan=3D2>Sample Size =3D=20
11914</TH></TR></TFOOT></TABLE></DIV></DIV><BR></DIV>
<DIV class=3Dbranch>
<P style=3D"PAGE-BREAK-AFTER: always"><BR></P>
<HR SIZE=3D3>
<A name=3DIDX47></A>
<TABLE class=3Dsystitleandfootercontainer cellSpacing=3D1 =
cellPadding=3D1 rules=3Dnone=20
width=3D"100%" summary=3D"Page Layout" border=3D0 frame=3Dvoid>
  <TBODY>
  <TR>
    <TD class=3D"c systemtitle">empst in three =
groups</TD></TR></TBODY></TABLE><BR>
<DIV class=3D"c proctitle">The SURVEYFREQ Procedure</DIV>
<P>
<DIV>
<DIV align=3Dcenter>
<TABLE class=3Dtable borderColor=3D#c1c1c1 cellSpacing=3D0 =
cellPadding=3D5 rules=3Dall=20
summary=3D"Procedure Surveyfreq: Data Summary" frame=3Dbox>
  <COLGROUP>
  <COL>
  <COL></COLGROUP>
  <THEAD>
  <TR>
    <TH class=3D"c b header" colSpan=3D2 scope=3Dcolgroup>Data =
Summary</TH></TR></THEAD>
  <TBODY>
  <TR>
    <TH class=3D"l rowheader" scope=3Drow>Number of Strata</TH>
    <TD class=3D"r data">165</TD></TR>
  <TR>
    <TH class=3D"l rowheader" scope=3Drow>Number of Clusters</TH>
    <TD class=3D"r data">365</TD></TR>
  <TR>
    <TH class=3D"l rowheader" scope=3Drow>Number of Observations</TH>
    <TD class=3D"r data">15971</TD></TR>
  <TR>
    <TH class=3D"l rowheader" scope=3Drow>Number of Observations =
Used</TH>
    <TD class=3D"r data">15499</TD></TR>
  <TR>
    <TH class=3D"l rowheader" scope=3Drow>Number of Obs with Nonpositive =

Weights</TH>
    <TD class=3D"r data">472</TD></TR>
  <TR>
    <TH class=3D"l rowheader" scope=3Drow>Sum of Weights</TH>
    <TD class=3D"r =
data">161782372</TD></TR></TBODY></TABLE></DIV></DIV><BR><A=20
name=3DIDX48></A>
<DIV>
<DIV align=3Dcenter>
<TABLE class=3Dtable borderColor=3D#c1c1c1 cellSpacing=3D0 =
cellPadding=3D5 rules=3Dall=20
summary=3D"Procedure Surveyfreq: CrossTabulation Table" frame=3Dbox>
  <COLGROUP>
  <COL>
  <COL></COLGROUP>
  <COLGROUP>
  <COL>
  <COL>
  <COL>
  <COL>
  <COL>
  <COL>
  <COL></COLGROUP>
  <THEAD>
  <TR>
    <TH class=3D"c b header" colSpan=3D9 scope=3Dcolgroup>Table of =
newraca by=20
    empst</TH></TR>
  <TR>
    <TH class=3D"r b header" scope=3Dcol>newraca</TH>
    <TH class=3D"r b header" scope=3Dcol>empst</TH>
    <TH class=3D"r b header" scope=3Dcol>Frequency</TH>
    <TH class=3D"r b header" scope=3Dcol>Weighted<BR>Frequency</TH>
    <TH class=3D"r b header" scope=3Dcol>Std Dev of<BR>Wgt Freq</TH>
    <TH class=3D"r b header" scope=3Dcol>Percent</TH>
    <TH class=3D"r b header" scope=3Dcol>Std Err of<BR>Percent</TH>
    <TH class=3D"r b header" scope=3Dcol>Row<BR>Percent</TH>
    <TH class=3D"r b header" scope=3Dcol>Std Err of<BR>Row =
Percent</TH></TR></THEAD>
  <TBODY>
  <TR>
    <TH class=3D"r rowheader" scope=3Drow>1</TH>
    <TH class=3D"r rowheader" scope=3Drow>0</TH>
    <TD class=3D"r data">4477</TD>
    <TD class=3D"r data">61334038</TD>
    <TD class=3D"r data">2357402</TD>
    <TD class=3D"r data">38.0074</TD>
    <TD class=3D"r data">1.0053</TD>
    <TD class=3D"r data">49.6046</TD>
    <TD class=3D"r data">1.2083</TD></TR>
  <TR>
    <TH class=3D"r rowheader" scope=3Drow>&nbsp;</TH>
    <TH class=3D"r rowheader" scope=3Drow>1</TH>
    <TD class=3D"r data">4162</TD>
    <TD class=3D"r data">62311706</TD>
    <TD class=3D"r data">2236283</TD>
    <TD class=3D"r data">38.6132</TD>
    <TD class=3D"r data">1.0260</TD>
    <TD class=3D"r data">50.3954</TD>
    <TD class=3D"r data">1.2083</TD></TR>
  <TR>
    <TH class=3D"r rowheader" scope=3Drow>&nbsp;</TH>
    <TH class=3D"r rowheader" scope=3Drow>Total</TH>
    <TD class=3D"r data">8639</TD>
    <TD class=3D"r data">123645745</TD>
    <TD class=3D"r data">3492545</TD>
    <TD class=3D"r data">76.6205</TD>
    <TD class=3D"r data">0.8353</TD>
    <TD class=3D"r data">100.000</TD>
    <TD class=3D"r data">&nbsp;</TD></TR>
  <TR>
    <TH class=3D"r rowheader" scope=3Drow>2</TH>
    <TH class=3D"r rowheader" scope=3Drow>0</TH>
    <TD class=3D"r data">1958</TD>
    <TD class=3D"r data">9900698</TD>
    <TD class=3D"r data">735730</TD>
    <TD class=3D"r data">6.1352</TD>
    <TD class=3D"r data">0.4529</TD>
    <TD class=3D"r data">51.1204</TD>
    <TD class=3D"r data">1.3327</TD></TR>
  <TR>
    <TH class=3D"r rowheader" scope=3Drow>&nbsp;</TH>
    <TH class=3D"r rowheader" scope=3Drow>1</TH>
    <TD class=3D"r data">1617</TD>
    <TD class=3D"r data">9466704</TD>
    <TD class=3D"r data">518331</TD>
    <TD class=3D"r data">5.8663</TD>
    <TD class=3D"r data">0.3161</TD>
    <TD class=3D"r data">48.8796</TD>
    <TD class=3D"r data">1.3327</TD></TR>
  <TR>
    <TH class=3D"r rowheader" scope=3Drow>&nbsp;</TH>
    <TH class=3D"r rowheader" scope=3Drow>Total</TH>
    <TD class=3D"r data">3575</TD>
    <TD class=3D"r data">19367403</TD>
    <TD class=3D"r data">1158405</TD>
    <TD class=3D"r data">12.0016</TD>
    <TD class=3D"r data">0.7095</TD>
    <TD class=3D"r data">100.000</TD>
    <TD class=3D"r data">&nbsp;</TD></TR>
  <TR>
    <TH class=3D"r rowheader" scope=3Drow>3</TH>
    <TH class=3D"r rowheader" scope=3Drow>0</TH>
    <TD class=3D"r data">1603</TD>
    <TD class=3D"r data">8629451</TD>
    <TD class=3D"r data">610412</TD>
    <TD class=3D"r data">5.3475</TD>
    <TD class=3D"r data">0.3843</TD>
    <TD class=3D"r data">46.9988</TD>
    <TD class=3D"r data">1.6433</TD></TR>
  <TR>
    <TH class=3D"r rowheader" scope=3Drow>&nbsp;</TH>
    <TH class=3D"r rowheader" scope=3Drow>1</TH>
    <TD class=3D"r data">1645</TD>
    <TD class=3D"r data">9731549</TD>
    <TD class=3D"r data">654564</TD>
    <TD class=3D"r data">6.0304</TD>
    <TD class=3D"r data">0.4102</TD>
    <TD class=3D"r data">53.0012</TD>
    <TD class=3D"r data">1.6433</TD></TR>
  <TR>
    <TH class=3D"r rowheader" scope=3Drow>&nbsp;</TH>
    <TH class=3D"r rowheader" scope=3Drow>Total</TH>
    <TD class=3D"r data">3248</TD>
    <TD class=3D"r data">18361001</TD>
    <TD class=3D"r data">1111623</TD>
    <TD class=3D"r data">11.3779</TD>
    <TD class=3D"r data">0.7010</TD>
    <TD class=3D"r data">100.000</TD>
    <TD class=3D"r data">&nbsp;</TD></TR>
  <TR>
    <TH class=3D"r rowheader" scope=3Drow>Total</TH>
    <TH class=3D"r rowheader" scope=3Drow>0</TH>
    <TD class=3D"r data">8038</TD>
    <TD class=3D"r data">79864188</TD>
    <TD class=3D"r data">2533153</TD>
    <TD class=3D"r data">49.4901</TD>
    <TD class=3D"r data">1.0110</TD>
    <TD class=3D"r data">&nbsp;</TD>
    <TD class=3D"r data">&nbsp;</TD></TR>
  <TR>
    <TH class=3D"r rowheader" scope=3Drow>&nbsp;</TH>
    <TH class=3D"r rowheader" scope=3Drow>1</TH>
    <TD class=3D"r data">7424</TD>
    <TD class=3D"r data">81509960</TD>
    <TD class=3D"r data">2368264</TD>
    <TD class=3D"r data">50.5099</TD>
    <TD class=3D"r data">1.0110</TD>
    <TD class=3D"r data">&nbsp;</TD>
    <TD class=3D"r data">&nbsp;</TD></TR>
  <TR>
    <TH class=3D"r rowheader" scope=3Drow>&nbsp;</TH>
    <TH class=3D"r rowheader" scope=3Drow>Total</TH>
    <TD class=3D"r data">15462</TD>
    <TD class=3D"r data">161374148</TD>
    <TD class=3D"r data">3663505</TD>
    <TD class=3D"r data">100.000</TD>
    <TD class=3D"r data">&nbsp;</TD>
    <TD class=3D"r data">&nbsp;</TD>
    <TD class=3D"r data">&nbsp;</TD></TR></TBODY>
  <TFOOT>
  <TR>
    <TH class=3D"c b footer" colSpan=3D9>Frequency Missing =3D=20
37</TH></TR></TFOOT></TABLE></DIV></DIV><BR></DIV>
<DIV class=3Dbranch>
<P style=3D"PAGE-BREAK-AFTER: always"><BR></P>
<HR SIZE=3D3>
<A name=3DIDX49></A>
<TABLE class=3Dsystitleandfootercontainer cellSpacing=3D1 =
cellPadding=3D1 rules=3Dnone=20
width=3D"100%" summary=3D"Page Layout" border=3D0 frame=3Dvoid>
  <TBODY>
  <TR>
    <TD class=3D"c systemtitle">empst in black to white =
</TD></TR></TBODY></TABLE><BR>
<DIV class=3D"c proctitle">The SURVEYFREQ Procedure</DIV>
<P>
<DIV>
<DIV align=3Dcenter>
<TABLE class=3Dtable borderColor=3D#c1c1c1 cellSpacing=3D0 =
cellPadding=3D5 rules=3Dall=20
summary=3D"Procedure Surveyfreq: Data Summary" frame=3Dbox>
  <COLGROUP>
  <COL>
  <COL></COLGROUP>
  <THEAD>
  <TR>
    <TH class=3D"c b header" colSpan=3D2 scope=3Dcolgroup>Data =
Summary</TH></TR></THEAD>
  <TBODY>
  <TR>
    <TH class=3D"l rowheader" scope=3Drow>Number of Strata</TH>
    <TD class=3D"r data">165</TD></TR>
  <TR>
    <TH class=3D"l rowheader" scope=3Drow>Number of Clusters</TH>
    <TD class=3D"r data">364</TD></TR>
  <TR>
    <TH class=3D"l rowheader" scope=3Drow>Number of Observations</TH>
    <TD class=3D"r data">12610</TD></TR>
  <TR>
    <TH class=3D"l rowheader" scope=3Drow>Number of Observations =
Used</TH>
    <TD class=3D"r data">12243</TD></TR>
  <TR>
    <TH class=3D"l rowheader" scope=3Drow>Number of Obs with Nonpositive =

Weights</TH>
    <TD class=3D"r data">367</TD></TR>
  <TR>
    <TH class=3D"l rowheader" scope=3Drow>Sum of Weights</TH>
    <TD class=3D"r =
data">143371463</TD></TR></TBODY></TABLE></DIV></DIV><BR><A=20
name=3DIDX50></A>
<DIV>
<DIV align=3Dcenter>
<TABLE class=3Dtable borderColor=3D#c1c1c1 cellSpacing=3D0 =
cellPadding=3D5 rules=3Dall=20
summary=3D"Procedure Surveyfreq: CrossTabulation Table" frame=3Dbox>
  <COLGROUP>
  <COL>
  <COL></COLGROUP>
  <COLGROUP>
  <COL>
  <COL>
  <COL>
  <COL>
  <COL>
  <COL>
  <COL></COLGROUP>
  <THEAD>
  <TR>
    <TH class=3D"c b header" colSpan=3D9 scope=3Dcolgroup>Table of =
newraca by=20
    empst</TH></TR>
  <TR>
    <TH class=3D"r b header" scope=3Dcol>newraca</TH>
    <TH class=3D"r b header" scope=3Dcol>empst</TH>
    <TH class=3D"r b header" scope=3Dcol>Frequency</TH>
    <TH class=3D"r b header" scope=3Dcol>Weighted<BR>Frequency</TH>
    <TH class=3D"r b header" scope=3Dcol>Std Dev of<BR>Wgt Freq</TH>
    <TH class=3D"r b header" scope=3Dcol>Percent</TH>
    <TH class=3D"r b header" scope=3Dcol>Std Err of<BR>Percent</TH>
    <TH class=3D"r b header" scope=3Dcol>Row<BR>Percent</TH>
    <TH class=3D"r b header" scope=3Dcol>Std Err of<BR>Row =
Percent</TH></TR></THEAD>
  <TBODY>
  <TR>
    <TH class=3D"r rowheader" scope=3Drow>1</TH>
    <TH class=3D"r rowheader" scope=3Drow>0</TH>
    <TD class=3D"r data">4477</TD>
    <TD class=3D"r data">61334038</TD>
    <TD class=3D"r data">2357053</TD>
    <TD class=3D"r data">42.8870</TD>
    <TD class=3D"r data">1.0911</TD>
    <TD class=3D"r data">49.6046</TD>
    <TD class=3D"r data">1.2081</TD></TR>
  <TR>
    <TH class=3D"r rowheader" scope=3Drow>&nbsp;</TH>
    <TH class=3D"r rowheader" scope=3Drow>1</TH>
    <TD class=3D"r data">4162</TD>
    <TD class=3D"r data">62311706</TD>
    <TD class=3D"r data">2234264</TD>
    <TD class=3D"r data">43.5706</TD>
    <TD class=3D"r data">1.1371</TD>
    <TD class=3D"r data">50.3954</TD>
    <TD class=3D"r data">1.2081</TD></TR>
  <TR>
    <TH class=3D"r rowheader" scope=3Drow>&nbsp;</TH>
    <TH class=3D"r rowheader" scope=3Drow>Total</TH>
    <TD class=3D"r data">8639</TD>
    <TD class=3D"r data">123645745</TD>
    <TD class=3D"r data">3489833</TD>
    <TD class=3D"r data">86.4576</TD>
    <TD class=3D"r data">0.7754</TD>
    <TD class=3D"r data">100.000</TD>
    <TD class=3D"r data">&nbsp;</TD></TR>
  <TR>
    <TH class=3D"r rowheader" scope=3Drow>2</TH>
    <TH class=3D"r rowheader" scope=3Drow>0</TH>
    <TD class=3D"r data">1958</TD>
    <TD class=3D"r data">9900698</TD>
    <TD class=3D"r data">735641</TD>
    <TD class=3D"r data">6.9229</TD>
    <TD class=3D"r data">0.4967</TD>
    <TD class=3D"r data">51.1204</TD>
    <TD class=3D"r data">1.3325</TD></TR>
  <TR>
    <TH class=3D"r rowheader" scope=3Drow>&nbsp;</TH>
    <TH class=3D"r rowheader" scope=3Drow>1</TH>
    <TD class=3D"r data">1617</TD>
    <TD class=3D"r data">9466704</TD>
    <TD class=3D"r data">518331</TD>
    <TD class=3D"r data">6.6195</TD>
    <TD class=3D"r data">0.3488</TD>
    <TD class=3D"r data">48.8796</TD>
    <TD class=3D"r data">1.3325</TD></TR>
  <TR>
    <TH class=3D"r rowheader" scope=3Drow>&nbsp;</TH>
    <TH class=3D"r rowheader" scope=3Drow>Total</TH>
    <TD class=3D"r data">3575</TD>
    <TD class=3D"r data">19367403</TD>
    <TD class=3D"r data">1158333</TD>
    <TD class=3D"r data">13.5424</TD>
    <TD class=3D"r data">0.7754</TD>
    <TD class=3D"r data">100.000</TD>
    <TD class=3D"r data">&nbsp;</TD></TR>
  <TR>
    <TH class=3D"r rowheader" scope=3Drow>Total</TH>
    <TH class=3D"r rowheader" scope=3Drow>0</TH>
    <TD class=3D"r data">6435</TD>
    <TD class=3D"r data">71234737</TD>
    <TD class=3D"r data">2511048</TD>
    <TD class=3D"r data">49.8099</TD>
    <TD class=3D"r data">1.0873</TD>
    <TD class=3D"r data">&nbsp;</TD>
    <TD class=3D"r data">&nbsp;</TD></TR>
  <TR>
    <TH class=3D"r rowheader" scope=3Drow>&nbsp;</TH>
    <TH class=3D"r rowheader" scope=3Drow>1</TH>
    <TD class=3D"r data">5779</TD>
    <TD class=3D"r data">71778411</TD>
    <TD class=3D"r data">2296345</TD>
    <TD class=3D"r data">50.1901</TD>
    <TD class=3D"r data">1.0873</TD>
    <TD class=3D"r data">&nbsp;</TD>
    <TD class=3D"r data">&nbsp;</TD></TR>
  <TR>
    <TH class=3D"r rowheader" scope=3Drow>&nbsp;</TH>
    <TH class=3D"r rowheader" scope=3Drow>Total</TH>
    <TD class=3D"r data">12214</TD>
    <TD class=3D"r data">143013148</TD>
    <TD class=3D"r data">3673237</TD>
    <TD class=3D"r data">100.000</TD>
    <TD class=3D"r data">&nbsp;</TD>
    <TD class=3D"r data">&nbsp;</TD>
    <TD class=3D"r data">&nbsp;</TD></TR></TBODY>
  <TFOOT>
  <TR>
    <TH class=3D"c b footer" colSpan=3D9>Frequency Missing =3D=20
29</TH></TR></TFOOT></TABLE></DIV></DIV><BR><A name=3DIDX51></A>
<DIV>
<DIV align=3Dcenter>
<TABLE class=3Dtable borderColor=3D#c1c1c1 cellSpacing=3D0 =
cellPadding=3D5 rules=3Dall=20
summary=3D"Procedure Surveyfreq: Rao-Scott Chi-Square Test" frame=3Dbox>
  <COLGROUP>
  <COL>
  <COL></COLGROUP>
  <THEAD>
  <TR>
    <TH class=3D"c b header" colSpan=3D2 scope=3Dcolgroup>Rao-Scott =
Chi-Square=20
    Test</TH></TR></THEAD>
  <TBODY>
  <TR>
    <TH class=3D"l rowheader" scope=3Drow>Pearson Chi-Square</TH>
    <TD class=3D"r data">1.3143</TD></TR>
  <TR>
    <TH class=3D"l rowheader" scope=3Drow>Design Correction</TH>
    <TD class=3D"r data">1.5646</TD></TR>
  <TR>
    <TH class=3D"l rowheader" scope=3Drow>&nbsp;</TH>
    <TD class=3D"r data">&nbsp;</TD></TR>
  <TR>
    <TH class=3D"l rowheader" scope=3Drow>Rao-Scott Chi-Square</TH>
    <TD class=3D"r data">0.8400</TD></TR>
  <TR>
    <TH class=3D"l rowheader" scope=3Drow>DF</TH>
    <TD class=3D"r data">1</TD></TR>
  <TR>
    <TH class=3D"l rowheader" scope=3Drow>Pr &gt; ChiSq</TH>
    <TD class=3D"r data">0.3594</TD></TR>
  <TR>
    <TH class=3D"l rowheader" scope=3Drow>&nbsp;</TH>
    <TD class=3D"r data">&nbsp;</TD></TR>
  <TR>
    <TH class=3D"l rowheader" scope=3Drow>F Value</TH>
    <TD class=3D"r data">0.8400</TD></TR>
  <TR>
    <TH class=3D"l rowheader" scope=3Drow>Num DF</TH>
    <TD class=3D"r data">1</TD></TR>
  <TR>
    <TH class=3D"l rowheader" scope=3Drow>Den DF</TH>
    <TD class=3D"r data">199</TD></TR>
  <TR>
    <TH class=3D"l rowheader" scope=3Drow>Pr &gt; F</TH>
    <TD class=3D"r data">0.3605</TD></TR></TBODY>
  <TFOOT>
  <TR>
    <TH class=3D"c b footer" colSpan=3D2>Sample Size =3D=20
12214</TH></TR></TFOOT></TABLE></DIV></DIV><BR></DIV>
<DIV class=3Dbranch>
<P style=3D"PAGE-BREAK-AFTER: always"><BR></P>
<HR SIZE=3D3>
<A name=3DIDX52></A>
<TABLE class=3Dsystitleandfootercontainer cellSpacing=3D1 =
cellPadding=3D1 rules=3Dnone=20
width=3D"100%" summary=3D"Page Layout" border=3D0 frame=3Dvoid>
  <TBODY>
  <TR>
    <TD class=3D"c systemtitle">empst in hispanic to white=20
</TD></TR></TBODY></TABLE><BR>
<DIV class=3D"c proctitle">The SURVEYFREQ Procedure</DIV>
<P>
<DIV>
<DIV align=3Dcenter>
<TABLE class=3Dtable borderColor=3D#c1c1c1 cellSpacing=3D0 =
cellPadding=3D5 rules=3Dall=20
summary=3D"Procedure Surveyfreq: Data Summary" frame=3Dbox>
  <COLGROUP>
  <COL>
  <COL></COLGROUP>
  <THEAD>
  <TR>
    <TH class=3D"c b header" colSpan=3D2 scope=3Dcolgroup>Data =
Summary</TH></TR></THEAD>
  <TBODY>
  <TR>
    <TH class=3D"l rowheader" scope=3Drow>Number of Strata</TH>
    <TD class=3D"r data">165</TD></TR>
  <TR>
    <TH class=3D"l rowheader" scope=3Drow>Number of Clusters</TH>
    <TD class=3D"r data">360</TD></TR>
  <TR>
    <TH class=3D"l rowheader" scope=3Drow>Number of Observations</TH>
    <TD class=3D"r data">12262</TD></TR>
  <TR>
    <TH class=3D"l rowheader" scope=3Drow>Number of Observations =
Used</TH>
    <TD class=3D"r data">11914</TD></TR>
  <TR>
    <TH class=3D"l rowheader" scope=3Drow>Number of Obs with Nonpositive =

Weights</TH>
    <TD class=3D"r data">348</TD></TR>
  <TR>
    <TH class=3D"l rowheader" scope=3Drow>Sum of Weights</TH>
    <TD class=3D"r =
data">142355887</TD></TR></TBODY></TABLE></DIV></DIV><BR><A=20
name=3DIDX53></A>
<DIV>
<DIV align=3Dcenter>
<TABLE class=3Dtable borderColor=3D#c1c1c1 cellSpacing=3D0 =
cellPadding=3D5 rules=3Dall=20
summary=3D"Procedure Surveyfreq: CrossTabulation Table" frame=3Dbox>
  <COLGROUP>
  <COL>
  <COL></COLGROUP>
  <COLGROUP>
  <COL>
  <COL>
  <COL>
  <COL>
  <COL>
  <COL>
  <COL></COLGROUP>
  <THEAD>
  <TR>
    <TH class=3D"c b header" colSpan=3D9 scope=3Dcolgroup>Table of =
newraca by=20
    empst</TH></TR>
  <TR>
    <TH class=3D"r b header" scope=3Dcol>newraca</TH>
    <TH class=3D"r b header" scope=3Dcol>empst</TH>
    <TH class=3D"r b header" scope=3Dcol>Frequency</TH>
    <TH class=3D"r b header" scope=3Dcol>Weighted<BR>Frequency</TH>
    <TH class=3D"r b header" scope=3Dcol>Std Dev of<BR>Wgt Freq</TH>
    <TH class=3D"r b header" scope=3Dcol>Percent</TH>
    <TH class=3D"r b header" scope=3Dcol>Std Err of<BR>Percent</TH>
    <TH class=3D"r b header" scope=3Dcol>Row<BR>Percent</TH>
    <TH class=3D"r b header" scope=3Dcol>Std Err of<BR>Row =
Percent</TH></TR></THEAD>
  <TBODY>
  <TR>
    <TH class=3D"r rowheader" scope=3Drow>1</TH>
    <TH class=3D"r rowheader" scope=3Drow>0</TH>
    <TD class=3D"r data">4477</TD>
    <TD class=3D"r data">61334038</TD>
    <TD class=3D"r data">2352762</TD>
    <TD class=3D"r data">43.1909</TD>
    <TD class=3D"r data">1.1304</TD>
    <TD class=3D"r data">49.6046</TD>
    <TD class=3D"r data">1.2089</TD></TR>
  <TR>
    <TH class=3D"r rowheader" scope=3Drow>&nbsp;</TH>
    <TH class=3D"r rowheader" scope=3Drow>1</TH>
    <TD class=3D"r data">4162</TD>
    <TD class=3D"r data">62311706</TD>
    <TD class=3D"r data">2231919</TD>
    <TD class=3D"r data">43.8794</TD>
    <TD class=3D"r data">1.1116</TD>
    <TD class=3D"r data">50.3954</TD>
    <TD class=3D"r data">1.2089</TD></TR>
  <TR>
    <TH class=3D"r rowheader" scope=3Drow>&nbsp;</TH>
    <TH class=3D"r rowheader" scope=3Drow>Total</TH>
    <TD class=3D"r data">8639</TD>
    <TD class=3D"r data">123645745</TD>
    <TD class=3D"r data">3479361</TD>
    <TD class=3D"r data">87.0703</TD>
    <TD class=3D"r data">0.7718</TD>
    <TD class=3D"r data">100.000</TD>
    <TD class=3D"r data">&nbsp;</TD></TR>
  <TR>
    <TH class=3D"r rowheader" scope=3Drow>3</TH>
    <TH class=3D"r rowheader" scope=3Drow>0</TH>
    <TD class=3D"r data">1603</TD>
    <TD class=3D"r data">8629451</TD>
    <TD class=3D"r data">609682</TD>
    <TD class=3D"r data">6.0768</TD>
    <TD class=3D"r data">0.4332</TD>
    <TD class=3D"r data">46.9988</TD>
    <TD class=3D"r data">1.6428</TD></TR>
  <TR>
    <TH class=3D"r rowheader" scope=3Drow>&nbsp;</TH>
    <TH class=3D"r rowheader" scope=3Drow>1</TH>
    <TD class=3D"r data">1645</TD>
    <TD class=3D"r data">9731549</TD>
    <TD class=3D"r data">653535</TD>
    <TD class=3D"r data">6.8529</TD>
    <TD class=3D"r data">0.4473</TD>
    <TD class=3D"r data">53.0012</TD>
    <TD class=3D"r data">1.6428</TD></TR>
  <TR>
    <TH class=3D"r rowheader" scope=3Drow>&nbsp;</TH>
    <TH class=3D"r rowheader" scope=3Drow>Total</TH>
    <TD class=3D"r data">3248</TD>
    <TD class=3D"r data">18361001</TD>
    <TD class=3D"r data">1109723</TD>
    <TD class=3D"r data">12.9297</TD>
    <TD class=3D"r data">0.7718</TD>
    <TD class=3D"r data">100.000</TD>
    <TD class=3D"r data">&nbsp;</TD></TR>
  <TR>
    <TH class=3D"r rowheader" scope=3Drow>Total</TH>
    <TH class=3D"r rowheader" scope=3Drow>0</TH>
    <TD class=3D"r data">6080</TD>
    <TD class=3D"r data">69963490</TD>
    <TD class=3D"r data">2399915</TD>
    <TD class=3D"r data">49.2677</TD>
    <TD class=3D"r data">1.0999</TD>
    <TD class=3D"r data">&nbsp;</TD>
    <TD class=3D"r data">&nbsp;</TD></TR>
  <TR>
    <TH class=3D"r rowheader" scope=3Drow>&nbsp;</TH>
    <TH class=3D"r rowheader" scope=3Drow>1</TH>
    <TD class=3D"r data">5807</TD>
    <TD class=3D"r data">72043256</TD>
    <TD class=3D"r data">2343798</TD>
    <TD class=3D"r data">50.7323</TD>
    <TD class=3D"r data">1.0999</TD>
    <TD class=3D"r data">&nbsp;</TD>
    <TD class=3D"r data">&nbsp;</TD></TR>
  <TR>
    <TH class=3D"r rowheader" scope=3Drow>&nbsp;</TH>
    <TH class=3D"r rowheader" scope=3Drow>Total</TH>
    <TD class=3D"r data">11887</TD>
    <TD class=3D"r data">142006746</TD>
    <TD class=3D"r data">3571842</TD>
    <TD class=3D"r data">100.000</TD>
    <TD class=3D"r data">&nbsp;</TD>
    <TD class=3D"r data">&nbsp;</TD>
    <TD class=3D"r data">&nbsp;</TD></TR></TBODY>
  <TFOOT>
  <TR>
    <TH class=3D"c b footer" colSpan=3D9>Frequency Missing =3D=20
27</TH></TR></TFOOT></TABLE></DIV></DIV><BR><A name=3DIDX54></A>
<DIV>
<DIV align=3Dcenter>
<TABLE class=3Dtable borderColor=3D#c1c1c1 cellSpacing=3D0 =
cellPadding=3D5 rules=3Dall=20
summary=3D"Procedure Surveyfreq: Rao-Scott Chi-Square Test" frame=3Dbox>
  <COLGROUP>
  <COL>
  <COL></COLGROUP>
  <THEAD>
  <TR>
    <TH class=3D"c b header" colSpan=3D2 scope=3Dcolgroup>Rao-Scott =
Chi-Square=20
    Test</TH></TR></THEAD>
  <TBODY>
  <TR>
    <TH class=3D"l rowheader" scope=3Drow>Pearson Chi-Square</TH>
    <TD class=3D"r data">3.6356</TD></TR>
  <TR>
    <TH class=3D"l rowheader" scope=3Drow>Design Correction</TH>
    <TD class=3D"r data">1.9626</TD></TR>
  <TR>
    <TH class=3D"l rowheader" scope=3Drow>&nbsp;</TH>
    <TD class=3D"r data">&nbsp;</TD></TR>
  <TR>
    <TH class=3D"l rowheader" scope=3Drow>Rao-Scott Chi-Square</TH>
    <TD class=3D"r data">1.8525</TD></TR>
  <TR>
    <TH class=3D"l rowheader" scope=3Drow>DF</TH>
    <TD class=3D"r data">1</TD></TR>
  <TR>
    <TH class=3D"l rowheader" scope=3Drow>Pr &gt; ChiSq</TH>
    <TD class=3D"r data">0.1735</TD></TR>
  <TR>
    <TH class=3D"l rowheader" scope=3Drow>&nbsp;</TH>
    <TD class=3D"r data">&nbsp;</TD></TR>
  <TR>
    <TH class=3D"l rowheader" scope=3Drow>F Value</TH>
    <TD class=3D"r data">1.8525</TD></TR>
  <TR>
    <TH class=3D"l rowheader" scope=3Drow>Num DF</TH>
    <TD class=3D"r data">1</TD></TR>
  <TR>
    <TH class=3D"l rowheader" scope=3Drow>Den DF</TH>
    <TD class=3D"r data">195</TD></TR>
  <TR>
    <TH class=3D"l rowheader" scope=3Drow>Pr &gt; F</TH>
    <TD class=3D"r data">0.1751</TD></TR></TBODY>
  <TFOOT>
  <TR>
    <TH class=3D"c b footer" colSpan=3D2>Sample Size =3D=20
11887</TH></TR></TFOOT></TABLE></DIV></DIV><BR></DIV>
<DIV class=3Dbranch>
<P style=3D"PAGE-BREAK-AFTER: always"><BR></P>
<HR SIZE=3D3>
<A name=3DIDX55></A>
<TABLE class=3Dsystitleandfootercontainer cellSpacing=3D1 =
cellPadding=3D1 rules=3Dnone=20
width=3D"100%" summary=3D"Page Layout" border=3D0 frame=3Dvoid>
  <TBODY>
  <TR>
    <TD class=3D"c systemtitle">povcat in three =
groups</TD></TR></TBODY></TABLE><BR>
<DIV class=3D"c proctitle">The SURVEYFREQ Procedure</DIV>
<P>
<DIV>
<DIV align=3Dcenter>
<TABLE class=3Dtable borderColor=3D#c1c1c1 cellSpacing=3D0 =
cellPadding=3D5 rules=3Dall=20
summary=3D"Procedure Surveyfreq: Data Summary" frame=3Dbox>
  <COLGROUP>
  <COL>
  <COL></COLGROUP>
  <THEAD>
  <TR>
    <TH class=3D"c b header" colSpan=3D2 scope=3Dcolgroup>Data =
Summary</TH></TR></THEAD>
  <TBODY>
  <TR>
    <TH class=3D"l rowheader" scope=3Drow>Number of Strata</TH>
    <TD class=3D"r data">165</TD></TR>
  <TR>
    <TH class=3D"l rowheader" scope=3Drow>Number of Clusters</TH>
    <TD class=3D"r data">365</TD></TR>
  <TR>
    <TH class=3D"l rowheader" scope=3Drow>Number of Observations</TH>
    <TD class=3D"r data">15971</TD></TR>
  <TR>
    <TH class=3D"l rowheader" scope=3Drow>Number of Observations =
Used</TH>
    <TD class=3D"r data">15499</TD></TR>
  <TR>
    <TH class=3D"l rowheader" scope=3Drow>Number of Obs with Nonpositive =

Weights</TH>
    <TD class=3D"r data">472</TD></TR>
  <TR>
    <TH class=3D"l rowheader" scope=3Drow>Sum of Weights</TH>
    <TD class=3D"r =
data">161782372</TD></TR></TBODY></TABLE></DIV></DIV><BR><A=20
name=3DIDX56></A>
<DIV>
<DIV align=3Dcenter>
<TABLE class=3Dtable borderColor=3D#c1c1c1 cellSpacing=3D0 =
cellPadding=3D5 rules=3Dall=20
summary=3D"Procedure Surveyfreq: CrossTabulation Table" frame=3Dbox>
  <COLGROUP>
  <COL>
  <COL></COLGROUP>
  <COLGROUP>
  <COL>
  <COL>
  <COL>
  <COL>
  <COL>
  <COL>
  <COL></COLGROUP>
  <THEAD>
  <TR>
    <TH class=3D"c b header" colSpan=3D9 scope=3Dcolgroup>Table of =
newraca by=20
    povcat</TH></TR>
  <TR>
    <TH class=3D"r b header" scope=3Dcol>newraca</TH>
    <TH class=3D"r b header" scope=3Dcol>povcat</TH>
    <TH class=3D"r b header" scope=3Dcol>Frequency</TH>
    <TH class=3D"r b header" scope=3Dcol>Weighted<BR>Frequency</TH>
    <TH class=3D"r b header" scope=3Dcol>Std Dev of<BR>Wgt Freq</TH>
    <TH class=3D"r b header" scope=3Dcol>Percent</TH>
    <TH class=3D"r b header" scope=3Dcol>Std Err of<BR>Percent</TH>
    <TH class=3D"r b header" scope=3Dcol>Row<BR>Percent</TH>
    <TH class=3D"r b header" scope=3Dcol>Std Err of<BR>Row =
Percent</TH></TR></THEAD>
  <TBODY>
  <TR>
    <TH class=3D"r rowheader" scope=3Drow>1</TH>
    <TH class=3D"r rowheader" scope=3Drow>1</TH>
    <TD class=3D"r data">1223</TD>
    <TD class=3D"r data">13043339</TD>
    <TD class=3D"r data">736752</TD>
    <TD class=3D"r data">8.0623</TD>
    <TD class=3D"r data">0.4045</TD>
    <TD class=3D"r data">10.5235</TD>
    <TD class=3D"r data">0.5124</TD></TR>
  <TR>
    <TH class=3D"r rowheader" scope=3Drow>&nbsp;</TH>
    <TH class=3D"r rowheader" scope=3Drow>2</TH>
    <TD class=3D"r data">479</TD>
    <TD class=3D"r data">5782538</TD>
    <TD class=3D"r data">374766</TD>
    <TD class=3D"r data">3.5743</TD>
    <TD class=3D"r data">0.2188</TD>
    <TD class=3D"r data">4.6654</TD>
    <TD class=3D"r data">0.2848</TD></TR>
  <TR>
    <TH class=3D"r rowheader" scope=3Drow>&nbsp;</TH>
    <TH class=3D"r rowheader" scope=3Drow>3</TH>
    <TD class=3D"r data">1227</TD>
    <TD class=3D"r data">16068991</TD>
    <TD class=3D"r data">856802</TD>
    <TD class=3D"r data">9.9325</TD>
    <TD class=3D"r data">0.4606</TD>
    <TD class=3D"r data">12.9646</TD>
    <TD class=3D"r data">0.6024</TD></TR>
  <TR>
    <TH class=3D"r rowheader" scope=3Drow>&nbsp;</TH>
    <TH class=3D"r rowheader" scope=3Drow>4</TH>
    <TD class=3D"r data">2552</TD>
    <TD class=3D"r data">36056817</TD>
    <TD class=3D"r data">1528204</TD>
    <TD class=3D"r data">22.2872</TD>
    <TD class=3D"r data">0.7325</TD>
    <TD class=3D"r data">29.0910</TD>
    <TD class=3D"r data">0.8859</TD></TR>
  <TR>
    <TH class=3D"r rowheader" scope=3Drow>&nbsp;</TH>
    <TH class=3D"r rowheader" scope=3Drow>5</TH>
    <TD class=3D"r data">3177</TD>
    <TD class=3D"r data">52993294</TD>
    <TD class=3D"r data">2114673</TD>
    <TD class=3D"r data">32.7559</TD>
    <TD class=3D"r data">0.9975</TD>
    <TD class=3D"r data">42.7555</TD>
    <TD class=3D"r data">1.2009</TD></TR>
  <TR>
    <TH class=3D"r rowheader" scope=3Drow>&nbsp;</TH>
    <TH class=3D"r rowheader" scope=3Drow>Total</TH>
    <TD class=3D"r data">8658</TD>
    <TD class=3D"r data">123944979</TD>
    <TD class=3D"r data">3491228</TD>
    <TD class=3D"r data">76.6122</TD>
    <TD class=3D"r data">0.8354</TD>
    <TD class=3D"r data">100.000</TD>
    <TD class=3D"r data">&nbsp;</TD></TR>
  <TR>
    <TH class=3D"r rowheader" scope=3Drow>2</TH>
    <TH class=3D"r rowheader" scope=3Drow>1</TH>
    <TD class=3D"r data">1094</TD>
    <TD class=3D"r data">4779487</TD>
    <TD class=3D"r data">440092</TD>
    <TD class=3D"r data">2.9543</TD>
    <TD class=3D"r data">0.2726</TD>
    <TD class=3D"r data">24.6029</TD>
    <TD class=3D"r data">1.3050</TD></TR>
  <TR>
    <TH class=3D"r rowheader" scope=3Drow>&nbsp;</TH>
    <TH class=3D"r rowheader" scope=3Drow>2</TH>
    <TD class=3D"r data">307</TD>
    <TD class=3D"r data">1528203</TD>
    <TD class=3D"r data">146771</TD>
    <TD class=3D"r data">0.9446</TD>
    <TD class=3D"r data">0.0919</TD>
    <TD class=3D"r data">7.8666</TD>
    <TD class=3D"r data">0.5623</TD></TR>
  <TR>
    <TH class=3D"r rowheader" scope=3Drow>&nbsp;</TH>
    <TH class=3D"r rowheader" scope=3Drow>3</TH>
    <TD class=3D"r data">618</TD>
    <TD class=3D"r data">3190689</TD>
    <TD class=3D"r data">249496</TD>
    <TD class=3D"r data">1.9722</TD>
    <TD class=3D"r data">0.1523</TD>
    <TD class=3D"r data">16.4244</TD>
    <TD class=3D"r data">0.9053</TD></TR>
  <TR>
    <TH class=3D"r rowheader" scope=3Drow>&nbsp;</TH>
    <TH class=3D"r rowheader" scope=3Drow>4</TH>
    <TD class=3D"r data">976</TD>
    <TD class=3D"r data">5691030</TD>
    <TD class=3D"r data">389610</TD>
    <TD class=3D"r data">3.5177</TD>
    <TD class=3D"r data">0.2360</TD>
    <TD class=3D"r data">29.2952</TD>
    <TD class=3D"r data">1.1716</TD></TR>
  <TR>
    <TH class=3D"r rowheader" scope=3Drow>&nbsp;</TH>
    <TH class=3D"r rowheader" scope=3Drow>5</TH>
    <TD class=3D"r data">590</TD>
    <TD class=3D"r data">4237076</TD>
    <TD class=3D"r data">296926</TD>
    <TD class=3D"r data">2.6190</TD>
    <TD class=3D"r data">0.1812</TD>
    <TD class=3D"r data">21.8108</TD>
    <TD class=3D"r data">1.1786</TD></TR>
  <TR>
    <TH class=3D"r rowheader" scope=3Drow>&nbsp;</TH>
    <TH class=3D"r rowheader" scope=3Drow>Total</TH>
    <TD class=3D"r data">3585</TD>
    <TD class=3D"r data">19426484</TD>
    <TD class=3D"r data">1159337</TD>
    <TD class=3D"r data">12.0078</TD>
    <TD class=3D"r data">0.7086</TD>
    <TD class=3D"r data">100.000</TD>
    <TD class=3D"r data">&nbsp;</TD></TR>
  <TR>
    <TH class=3D"r rowheader" scope=3Drow>3</TH>
    <TH class=3D"r rowheader" scope=3Drow>1</TH>
    <TD class=3D"r data">868</TD>
    <TD class=3D"r data">3785767</TD>
    <TD class=3D"r data">365085</TD>
    <TD class=3D"r data">2.3400</TD>
    <TD class=3D"r data">0.2314</TD>
    <TD class=3D"r data">20.5626</TD>
    <TD class=3D"r data">1.2729</TD></TR>
  <TR>
    <TH class=3D"r rowheader" scope=3Drow>&nbsp;</TH>
    <TH class=3D"r rowheader" scope=3Drow>2</TH>
    <TD class=3D"r data">274</TD>
    <TD class=3D"r data">1314926</TD>
    <TD class=3D"r data">139127</TD>
    <TD class=3D"r data">0.8128</TD>
    <TD class=3D"r data">0.0876</TD>
    <TD class=3D"r data">7.1421</TD>
    <TD class=3D"r data">0.5942</TD></TR>
  <TR>
    <TH class=3D"r rowheader" scope=3Drow>&nbsp;</TH>
    <TH class=3D"r rowheader" scope=3Drow>3</TH>
    <TD class=3D"r data">726</TD>
    <TD class=3D"r data">3956991</TD>
    <TD class=3D"r data">280728</TD>
    <TD class=3D"r data">2.4459</TD>
    <TD class=3D"r data">0.1743</TD>
    <TD class=3D"r data">21.4926</TD>
    <TD class=3D"r data">0.9467</TD></TR>
  <TR>
    <TH class=3D"r rowheader" scope=3Drow>&nbsp;</TH>
    <TH class=3D"r rowheader" scope=3Drow>4</TH>
    <TD class=3D"r data">892</TD>
    <TD class=3D"r data">5556531</TD>
    <TD class=3D"r data">360596</TD>
    <TD class=3D"r data">3.4346</TD>
    <TD class=3D"r data">0.2232</TD>
    <TD class=3D"r data">30.1806</TD>
    <TD class=3D"r data">1.2645</TD></TR>
  <TR>
    <TH class=3D"r rowheader" scope=3Drow>&nbsp;</TH>
    <TH class=3D"r rowheader" scope=3Drow>5</TH>
    <TD class=3D"r data">496</TD>
    <TD class=3D"r data">3796695</TD>
    <TD class=3D"r data">332287</TD>
    <TD class=3D"r data">2.3468</TD>
    <TD class=3D"r data">0.2042</TD>
    <TD class=3D"r data">20.6220</TD>
    <TD class=3D"r data">1.2510</TD></TR>
  <TR>
    <TH class=3D"r rowheader" scope=3Drow>&nbsp;</TH>
    <TH class=3D"r rowheader" scope=3Drow>Total</TH>
    <TD class=3D"r data">3256</TD>
    <TD class=3D"r data">18410909</TD>
    <TD class=3D"r data">1113260</TD>
    <TD class=3D"r data">11.3800</TD>
    <TD class=3D"r data">0.6997</TD>
    <TD class=3D"r data">100.000</TD>
    <TD class=3D"r data">&nbsp;</TD></TR>
  <TR>
    <TH class=3D"r rowheader" scope=3Drow>Total</TH>
    <TH class=3D"r rowheader" scope=3Drow>1</TH>
    <TD class=3D"r data">3185</TD>
    <TD class=3D"r data">21608593</TD>
    <TD class=3D"r data">868919</TD>
    <TD class=3D"r data">13.3566</TD>
    <TD class=3D"r data">0.4821</TD>
    <TD class=3D"r data">&nbsp;</TD>
    <TD class=3D"r data">&nbsp;</TD></TR>
  <TR>
    <TH class=3D"r rowheader" scope=3Drow>&nbsp;</TH>
    <TH class=3D"r rowheader" scope=3Drow>2</TH>
    <TD class=3D"r data">1060</TD>
    <TD class=3D"r data">8625666</TD>
    <TD class=3D"r data">414860</TD>
    <TD class=3D"r data">5.3316</TD>
    <TD class=3D"r data">0.2452</TD>
    <TD class=3D"r data">&nbsp;</TD>
    <TD class=3D"r data">&nbsp;</TD></TR>
  <TR>
    <TH class=3D"r rowheader" scope=3Drow>&nbsp;</TH>
    <TH class=3D"r rowheader" scope=3Drow>3</TH>
    <TD class=3D"r data">2571</TD>
    <TD class=3D"r data">23216671</TD>
    <TD class=3D"r data">934333</TD>
    <TD class=3D"r data">14.3506</TD>
    <TD class=3D"r data">0.4817</TD>
    <TD class=3D"r data">&nbsp;</TD>
    <TD class=3D"r data">&nbsp;</TD></TR>
  <TR>
    <TH class=3D"r rowheader" scope=3Drow>&nbsp;</TH>
    <TH class=3D"r rowheader" scope=3Drow>4</TH>
    <TD class=3D"r data">4420</TD>
    <TD class=3D"r data">47304377</TD>
    <TD class=3D"r data">1589368</TD>
    <TD class=3D"r data">29.2395</TD>
    <TD class=3D"r data">0.6933</TD>
    <TD class=3D"r data">&nbsp;</TD>
    <TD class=3D"r data">&nbsp;</TD></TR>
  <TR>
    <TH class=3D"r rowheader" scope=3Drow>&nbsp;</TH>
    <TH class=3D"r rowheader" scope=3Drow>5</TH>
    <TD class=3D"r data">4263</TD>
    <TD class=3D"r data">61027064</TD>
    <TD class=3D"r data">2170947</TD>
    <TD class=3D"r data">37.7217</TD>
    <TD class=3D"r data">0.9791</TD>
    <TD class=3D"r data">&nbsp;</TD>
    <TD class=3D"r data">&nbsp;</TD></TR>
  <TR>
    <TH class=3D"r rowheader" scope=3Drow>&nbsp;</TH>
    <TH class=3D"r rowheader" scope=3Drow>Total</TH>
    <TD class=3D"r data">15499</TD>
    <TD class=3D"r data">161782372</TD>
    <TD class=3D"r data">3661321</TD>
    <TD class=3D"r data">100.000</TD>
    <TD class=3D"r data">&nbsp;</TD>
    <TD class=3D"r data">&nbsp;</TD>
    <TD class=3D"r =
data">&nbsp;</TD></TR></TBODY></TABLE></DIV></DIV><BR></DIV>
<DIV class=3Dbranch>
<P style=3D"PAGE-BREAK-AFTER: always"><BR></P>
<HR SIZE=3D3>
<A name=3DIDX57></A>
<TABLE class=3Dsystitleandfootercontainer cellSpacing=3D1 =
cellPadding=3D1 rules=3Dnone=20
width=3D"100%" summary=3D"Page Layout" border=3D0 frame=3Dvoid>
  <TBODY>
  <TR>
    <TD class=3D"c systemtitle">povcat in black to white=20
</TD></TR></TBODY></TABLE><BR>
<DIV class=3D"c proctitle">The SURVEYFREQ Procedure</DIV>
<P>
<DIV>
<DIV align=3Dcenter>
<TABLE class=3Dtable borderColor=3D#c1c1c1 cellSpacing=3D0 =
cellPadding=3D5 rules=3Dall=20
summary=3D"Procedure Surveyfreq: Data Summary" frame=3Dbox>
  <COLGROUP>
  <COL>
  <COL></COLGROUP>
  <THEAD>
  <TR>
    <TH class=3D"c b header" colSpan=3D2 scope=3Dcolgroup>Data =
Summary</TH></TR></THEAD>
  <TBODY>
  <TR>
    <TH class=3D"l rowheader" scope=3Drow>Number of Strata</TH>
    <TD class=3D"r data">165</TD></TR>
  <TR>
    <TH class=3D"l rowheader" scope=3Drow>Number of Clusters</TH>
    <TD class=3D"r data">364</TD></TR>
  <TR>
    <TH class=3D"l rowheader" scope=3Drow>Number of Observations</TH>
    <TD class=3D"r data">12610</TD></TR>
  <TR>
    <TH class=3D"l rowheader" scope=3Drow>Number of Observations =
Used</TH>
    <TD class=3D"r data">12243</TD></TR>
  <TR>
    <TH class=3D"l rowheader" scope=3Drow>Number of Obs with Nonpositive =

Weights</TH>
    <TD class=3D"r data">367</TD></TR>
  <TR>
    <TH class=3D"l rowheader" scope=3Drow>Sum of Weights</TH>
    <TD class=3D"r =
data">143371463</TD></TR></TBODY></TABLE></DIV></DIV><BR><A=20
name=3DIDX58></A>
<DIV>
<DIV align=3Dcenter>
<TABLE class=3Dtable borderColor=3D#c1c1c1 cellSpacing=3D0 =
cellPadding=3D5 rules=3Dall=20
summary=3D"Procedure Surveyfreq: CrossTabulation Table" frame=3Dbox>
  <COLGROUP>
  <COL>
  <COL></COLGROUP>
  <COLGROUP>
  <COL>
  <COL>
  <COL>
  <COL>
  <COL>
  <COL>
  <COL></COLGROUP>
  <THEAD>
  <TR>
    <TH class=3D"c b header" colSpan=3D9 scope=3Dcolgroup>Table of =
newraca by=20
    povcat</TH></TR>
  <TR>
    <TH class=3D"r b header" scope=3Dcol>newraca</TH>
    <TH class=3D"r b header" scope=3Dcol>povcat</TH>
    <TH class=3D"r b header" scope=3Dcol>Frequency</TH>
    <TH class=3D"r b header" scope=3Dcol>Weighted<BR>Frequency</TH>
    <TH class=3D"r b header" scope=3Dcol>Std Dev of<BR>Wgt Freq</TH>
    <TH class=3D"r b header" scope=3Dcol>Percent</TH>
    <TH class=3D"r b header" scope=3Dcol>Std Err of<BR>Percent</TH>
    <TH class=3D"r b header" scope=3Dcol>Row<BR>Percent</TH>
    <TH class=3D"r b header" scope=3Dcol>Std Err of<BR>Row =
Percent</TH></TR></THEAD>
  <TBODY>
  <TR>
    <TH class=3D"r rowheader" scope=3Drow>1</TH>
    <TH class=3D"r rowheader" scope=3Drow>1</TH>
    <TD class=3D"r data">1223</TD>
    <TD class=3D"r data">13043339</TD>
    <TD class=3D"r data">736722</TD>
    <TD class=3D"r data">9.0976</TD>
    <TD class=3D"r data">0.4492</TD>
    <TD class=3D"r data">10.5235</TD>
    <TD class=3D"r data">0.5124</TD></TR>
  <TR>
    <TH class=3D"r rowheader" scope=3Drow>&nbsp;</TH>
    <TH class=3D"r rowheader" scope=3Drow>2</TH>
    <TD class=3D"r data">479</TD>
    <TD class=3D"r data">5782538</TD>
    <TD class=3D"r data">374766</TD>
    <TD class=3D"r data">4.0333</TD>
    <TD class=3D"r data">0.2467</TD>
    <TD class=3D"r data">4.6654</TD>
    <TD class=3D"r data">0.2852</TD></TR>
  <TR>
    <TH class=3D"r rowheader" scope=3Drow>&nbsp;</TH>
    <TH class=3D"r rowheader" scope=3Drow>3</TH>
    <TD class=3D"r data">1227</TD>
    <TD class=3D"r data">16068991</TD>
    <TD class=3D"r data">856774</TD>
    <TD class=3D"r data">11.2079</TD>
    <TD class=3D"r data">0.5238</TD>
    <TD class=3D"r data">12.9646</TD>
    <TD class=3D"r data">0.6023</TD></TR>
  <TR>
    <TH class=3D"r rowheader" scope=3Drow>&nbsp;</TH>
    <TH class=3D"r rowheader" scope=3Drow>4</TH>
    <TD class=3D"r data">2552</TD>
    <TD class=3D"r data">36056817</TD>
    <TD class=3D"r data">1527268</TD>
    <TD class=3D"r data">25.1492</TD>
    <TD class=3D"r data">0.7866</TD>
    <TD class=3D"r data">29.0910</TD>
    <TD class=3D"r data">0.8859</TD></TR>
  <TR>
    <TH class=3D"r rowheader" scope=3Drow>&nbsp;</TH>
    <TH class=3D"r rowheader" scope=3Drow>5</TH>
    <TD class=3D"r data">3177</TD>
    <TD class=3D"r data">52993294</TD>
    <TD class=3D"r data">2114520</TD>
    <TD class=3D"r data">36.9622</TD>
    <TD class=3D"r data">1.1195</TD>
    <TD class=3D"r data">42.7555</TD>
    <TD class=3D"r data">1.2009</TD></TR>
  <TR>
    <TH class=3D"r rowheader" scope=3Drow>&nbsp;</TH>
    <TH class=3D"r rowheader" scope=3Drow>Total</TH>
    <TD class=3D"r data">8658</TD>
    <TD class=3D"r data">123944979</TD>
    <TD class=3D"r data">3488514</TD>
    <TD class=3D"r data">86.4502</TD>
    <TD class=3D"r data">0.7747</TD>
    <TD class=3D"r data">100.000</TD>
    <TD class=3D"r data">&nbsp;</TD></TR>
  <TR>
    <TH class=3D"r rowheader" scope=3Drow>2</TH>
    <TH class=3D"r rowheader" scope=3Drow>1</TH>
    <TD class=3D"r data">1094</TD>
    <TD class=3D"r data">4779487</TD>
    <TD class=3D"r data">440092</TD>
    <TD class=3D"r data">3.3336</TD>
    <TD class=3D"r data">0.3020</TD>
    <TD class=3D"r data">24.6029</TD>
    <TD class=3D"r data">1.3050</TD></TR>
  <TR>
    <TH class=3D"r rowheader" scope=3Drow>&nbsp;</TH>
    <TH class=3D"r rowheader" scope=3Drow>2</TH>
    <TD class=3D"r data">307</TD>
    <TD class=3D"r data">1528203</TD>
    <TD class=3D"r data">146771</TD>
    <TD class=3D"r data">1.0659</TD>
    <TD class=3D"r data">0.1014</TD>
    <TD class=3D"r data">7.8666</TD>
    <TD class=3D"r data">0.5626</TD></TR>
  <TR>
    <TH class=3D"r rowheader" scope=3Drow>&nbsp;</TH>
    <TH class=3D"r rowheader" scope=3Drow>3</TH>
    <TD class=3D"r data">618</TD>
    <TD class=3D"r data">3190689</TD>
    <TD class=3D"r data">249496</TD>
    <TD class=3D"r data">2.2255</TD>
    <TD class=3D"r data">0.1686</TD>
    <TD class=3D"r data">16.4244</TD>
    <TD class=3D"r data">0.9053</TD></TR>
  <TR>
    <TH class=3D"r rowheader" scope=3Drow>&nbsp;</TH>
    <TH class=3D"r rowheader" scope=3Drow>4</TH>
    <TD class=3D"r data">976</TD>
    <TD class=3D"r data">5691030</TD>
    <TD class=3D"r data">389610</TD>
    <TD class=3D"r data">3.9694</TD>
    <TD class=3D"r data">0.2613</TD>
    <TD class=3D"r data">29.2952</TD>
    <TD class=3D"r data">1.1717</TD></TR>
  <TR>
    <TH class=3D"r rowheader" scope=3Drow>&nbsp;</TH>
    <TH class=3D"r rowheader" scope=3Drow>5</TH>
    <TD class=3D"r data">590</TD>
    <TD class=3D"r data">4237076</TD>
    <TD class=3D"r data">296926</TD>
    <TD class=3D"r data">2.9553</TD>
    <TD class=3D"r data">0.2025</TD>
    <TD class=3D"r data">21.8108</TD>
    <TD class=3D"r data">1.1785</TD></TR>
  <TR>
    <TH class=3D"r rowheader" scope=3Drow>&nbsp;</TH>
    <TH class=3D"r rowheader" scope=3Drow>Total</TH>
    <TD class=3D"r data">3585</TD>
    <TD class=3D"r data">19426484</TD>
    <TD class=3D"r data">1159265</TD>
    <TD class=3D"r data">13.5498</TD>
    <TD class=3D"r data">0.7747</TD>
    <TD class=3D"r data">100.000</TD>
    <TD class=3D"r data">&nbsp;</TD></TR>
  <TR>
    <TH class=3D"r rowheader" scope=3Drow>Total</TH>
    <TH class=3D"r rowheader" scope=3Drow>1</TH>
    <TD class=3D"r data">2317</TD>
    <TD class=3D"r data">17822826</TD>
    <TD class=3D"r data">841155</TD>
    <TD class=3D"r data">12.4312</TD>
    <TD class=3D"r data">0.4979</TD>
    <TD class=3D"r data">&nbsp;</TD>
    <TD class=3D"r data">&nbsp;</TD></TR>
  <TR>
    <TH class=3D"r rowheader" scope=3Drow>&nbsp;</TH>
    <TH class=3D"r rowheader" scope=3Drow>2</TH>
    <TD class=3D"r data">786</TD>
    <TD class=3D"r data">7310741</TD>
    <TD class=3D"r data">414569</TD>
    <TD class=3D"r data">5.0992</TD>
    <TD class=3D"r data">0.2706</TD>
    <TD class=3D"r data">&nbsp;</TD>
    <TD class=3D"r data">&nbsp;</TD></TR>
  <TR>
    <TH class=3D"r rowheader" scope=3Drow>&nbsp;</TH>
    <TH class=3D"r rowheader" scope=3Drow>3</TH>
    <TD class=3D"r data">1845</TD>
    <TD class=3D"r data">19259681</TD>
    <TD class=3D"r data">882344</TD>
    <TD class=3D"r data">13.4334</TD>
    <TD class=3D"r data">0.5180</TD>
    <TD class=3D"r data">&nbsp;</TD>
    <TD class=3D"r data">&nbsp;</TD></TR>
  <TR>
    <TH class=3D"r rowheader" scope=3Drow>&nbsp;</TH>
    <TH class=3D"r rowheader" scope=3Drow>4</TH>
    <TD class=3D"r data">3528</TD>
    <TD class=3D"r data">41747846</TD>
    <TD class=3D"r data">1582387</TD>
    <TD class=3D"r data">29.1187</TD>
    <TD class=3D"r data">0.7613</TD>
    <TD class=3D"r data">&nbsp;</TD>
    <TD class=3D"r data">&nbsp;</TD></TR>
  <TR>
    <TH class=3D"r rowheader" scope=3Drow>&nbsp;</TH>
    <TH class=3D"r rowheader" scope=3Drow>5</TH>
    <TD class=3D"r data">3767</TD>
    <TD class=3D"r data">57230369</TD>
    <TD class=3D"r data">2120356</TD>
    <TD class=3D"r data">39.9175</TD>
    <TD class=3D"r data">1.0800</TD>
    <TD class=3D"r data">&nbsp;</TD>
    <TD class=3D"r data">&nbsp;</TD></TR>
  <TR>
    <TH class=3D"r rowheader" scope=3Drow>&nbsp;</TH>
    <TH class=3D"r rowheader" scope=3Drow>Total</TH>
    <TD class=3D"r data">12243</TD>
    <TD class=3D"r data">143371463</TD>
    <TD class=3D"r data">3669265</TD>
    <TD class=3D"r data">100.000</TD>
    <TD class=3D"r data">&nbsp;</TD>
    <TD class=3D"r data">&nbsp;</TD>
    <TD class=3D"r =
data">&nbsp;</TD></TR></TBODY></TABLE></DIV></DIV><BR><A=20
name=3DIDX59></A>
<DIV>
<DIV align=3Dcenter>
<TABLE class=3Dtable borderColor=3D#c1c1c1 cellSpacing=3D0 =
cellPadding=3D5 rules=3Dall=20
summary=3D"Procedure Surveyfreq: Rao-Scott Chi-Square Test" frame=3Dbox>
  <COLGROUP>
  <COL>
  <COL></COLGROUP>
  <THEAD>
  <TR>
    <TH class=3D"c b header" colSpan=3D2 scope=3Dcolgroup>Rao-Scott =
Chi-Square=20
    Test</TH></TR></THEAD>
  <TBODY>
  <TR>
    <TH class=3D"l rowheader" scope=3Drow>Pearson Chi-Square</TH>
    <TD class=3D"r data">427.9133</TD></TR>
  <TR>
    <TH class=3D"l rowheader" scope=3Drow>Design Correction</TH>
    <TD class=3D"r data">1.4223</TD></TR>
  <TR>
    <TH class=3D"l rowheader" scope=3Drow>&nbsp;</TH>
    <TD class=3D"r data">&nbsp;</TD></TR>
  <TR>
    <TH class=3D"l rowheader" scope=3Drow>Rao-Scott Chi-Square</TH>
    <TD class=3D"r data">300.8498</TD></TR>
  <TR>
    <TH class=3D"l rowheader" scope=3Drow>DF</TH>
    <TD class=3D"r data">4</TD></TR>
  <TR>
    <TH class=3D"l rowheader" scope=3Drow>Pr &gt; ChiSq</TH>
    <TD class=3D"r data">&lt;.0001</TD></TR>
  <TR>
    <TH class=3D"l rowheader" scope=3Drow>&nbsp;</TH>
    <TD class=3D"r data">&nbsp;</TD></TR>
  <TR>
    <TH class=3D"l rowheader" scope=3Drow>F Value</TH>
    <TD class=3D"r data">75.2124</TD></TR>
  <TR>
    <TH class=3D"l rowheader" scope=3Drow>Num DF</TH>
    <TD class=3D"r data">4</TD></TR>
  <TR>
    <TH class=3D"l rowheader" scope=3Drow>Den DF</TH>
    <TD class=3D"r data">796</TD></TR>
  <TR>
    <TH class=3D"l rowheader" scope=3Drow>Pr &gt; F</TH>
    <TD class=3D"r data">&lt;.0001</TD></TR></TBODY>
  <TFOOT>
  <TR>
    <TH class=3D"c b footer" colSpan=3D2>Sample Size =3D=20
12243</TH></TR></TFOOT></TABLE></DIV></DIV><BR></DIV>
<DIV class=3Dbranch>
<P style=3D"PAGE-BREAK-AFTER: always"><BR></P>
<HR SIZE=3D3>
<A name=3DIDX60></A>
<TABLE class=3Dsystitleandfootercontainer cellSpacing=3D1 =
cellPadding=3D1 rules=3Dnone=20
width=3D"100%" summary=3D"Page Layout" border=3D0 frame=3Dvoid>
  <TBODY>
  <TR>
    <TD class=3D"c systemtitle">povcat in hispanic to white=20
</TD></TR></TBODY></TABLE><BR>
<DIV class=3D"c proctitle">The SURVEYFREQ Procedure</DIV>
<P>
<DIV>
<DIV align=3Dcenter>
<TABLE class=3Dtable borderColor=3D#c1c1c1 cellSpacing=3D0 =
cellPadding=3D5 rules=3Dall=20
summary=3D"Procedure Surveyfreq: Data Summary" frame=3Dbox>
  <COLGROUP>
  <COL>
  <COL></COLGROUP>
  <THEAD>
  <TR>
    <TH class=3D"c b header" colSpan=3D2 scope=3Dcolgroup>Data =
Summary</TH></TR></THEAD>
  <TBODY>
  <TR>
    <TH class=3D"l rowheader" scope=3Drow>Number of Strata</TH>
    <TD class=3D"r data">165</TD></TR>
  <TR>
    <TH class=3D"l rowheader" scope=3Drow>Number of Clusters</TH>
    <TD class=3D"r data">360</TD></TR>
  <TR>
    <TH class=3D"l rowheader" scope=3Drow>Number of Observations</TH>
    <TD class=3D"r data">12262</TD></TR>
  <TR>
    <TH class=3D"l rowheader" scope=3Drow>Number of Observations =
Used</TH>
    <TD class=3D"r data">11914</TD></TR>
  <TR>
    <TH class=3D"l rowheader" scope=3Drow>Number of Obs with Nonpositive =

Weights</TH>
    <TD class=3D"r data">348</TD></TR>
  <TR>
    <TH class=3D"l rowheader" scope=3Drow>Sum of Weights</TH>
    <TD class=3D"r =
data">142355887</TD></TR></TBODY></TABLE></DIV></DIV><BR><A=20
name=3DIDX61></A>
<DIV>
<DIV align=3Dcenter>
<TABLE class=3Dtable borderColor=3D#c1c1c1 cellSpacing=3D0 =
cellPadding=3D5 rules=3Dall=20
summary=3D"Procedure Surveyfreq: CrossTabulation Table" frame=3Dbox>
  <COLGROUP>
  <COL>
  <COL></COLGROUP>
  <COLGROUP>
  <COL>
  <COL>
  <COL>
  <COL>
  <COL>
  <COL>
  <COL></COLGROUP>
  <THEAD>
  <TR>
    <TH class=3D"c b header" colSpan=3D9 scope=3Dcolgroup>Table of =
newraca by=20
    povcat</TH></TR>
  <TR>
    <TH class=3D"r b header" scope=3Dcol>newraca</TH>
    <TH class=3D"r b header" scope=3Dcol>povcat</TH>
    <TH class=3D"r b header" scope=3Dcol>Frequency</TH>
    <TH class=3D"r b header" scope=3Dcol>Weighted<BR>Frequency</TH>
    <TH class=3D"r b header" scope=3Dcol>Std Dev of<BR>Wgt Freq</TH>
    <TH class=3D"r b header" scope=3Dcol>Percent</TH>
    <TH class=3D"r b header" scope=3Dcol>Std Err of<BR>Percent</TH>
    <TH class=3D"r b header" scope=3Dcol>Row<BR>Percent</TH>
    <TH class=3D"r b header" scope=3Dcol>Std Err of<BR>Row =
Percent</TH></TR></THEAD>
  <TBODY>
  <TR>
    <TH class=3D"r rowheader" scope=3Drow>1</TH>
    <TH class=3D"r rowheader" scope=3Drow>1</TH>
    <TD class=3D"r data">1223</TD>
    <TD class=3D"r data">13043339</TD>
    <TD class=3D"r data">736752</TD>
    <TD class=3D"r data">9.1625</TD>
    <TD class=3D"r data">0.4577</TD>
    <TD class=3D"r data">10.5235</TD>
    <TD class=3D"r data">0.5125</TD></TR>
  <TR>
    <TH class=3D"r rowheader" scope=3Drow>&nbsp;</TH>
    <TH class=3D"r rowheader" scope=3Drow>2</TH>
    <TD class=3D"r data">479</TD>
    <TD class=3D"r data">5782538</TD>
    <TD class=3D"r data">374766</TD>
    <TD class=3D"r data">4.0620</TD>
    <TD class=3D"r data">0.2497</TD>
    <TD class=3D"r data">4.6654</TD>
    <TD class=3D"r data">0.2852</TD></TR>
  <TR>
    <TH class=3D"r rowheader" scope=3Drow>&nbsp;</TH>
    <TH class=3D"r rowheader" scope=3Drow>3</TH>
    <TD class=3D"r data">1227</TD>
    <TD class=3D"r data">16068991</TD>
    <TD class=3D"r data">856081</TD>
    <TD class=3D"r data">11.2879</TD>
    <TD class=3D"r data">0.5229</TD>
    <TD class=3D"r data">12.9646</TD>
    <TD class=3D"r data">0.6022</TD></TR>
  <TR>
    <TH class=3D"r rowheader" scope=3Drow>&nbsp;</TH>
    <TH class=3D"r rowheader" scope=3Drow>4</TH>
    <TD class=3D"r data">2552</TD>
    <TD class=3D"r data">36056817</TD>
    <TD class=3D"r data">1527246</TD>
    <TD class=3D"r data">25.3286</TD>
    <TD class=3D"r data">0.8298</TD>
    <TD class=3D"r data">29.0910</TD>
    <TD class=3D"r data">0.8857</TD></TR>
  <TR>
    <TH class=3D"r rowheader" scope=3Drow>&nbsp;</TH>
    <TH class=3D"r rowheader" scope=3Drow>5</TH>
    <TD class=3D"r data">3177</TD>
    <TD class=3D"r data">52993294</TD>
    <TD class=3D"r data">2107541</TD>
    <TD class=3D"r data">37.2259</TD>
    <TD class=3D"r data">1.0792</TD>
    <TD class=3D"r data">42.7555</TD>
    <TD class=3D"r data">1.2006</TD></TR>
  <TR>
    <TH class=3D"r rowheader" scope=3Drow>&nbsp;</TH>
    <TH class=3D"r rowheader" scope=3Drow>Total</TH>
    <TD class=3D"r data">8658</TD>
    <TD class=3D"r data">123944979</TD>
    <TD class=3D"r data">3478039</TD>
    <TD class=3D"r data">87.0670</TD>
    <TD class=3D"r data">0.7706</TD>
    <TD class=3D"r data">100.000</TD>
    <TD class=3D"r data">&nbsp;</TD></TR>
  <TR>
    <TH class=3D"r rowheader" scope=3Drow>3</TH>
    <TH class=3D"r rowheader" scope=3Drow>1</TH>
    <TD class=3D"r data">868</TD>
    <TD class=3D"r data">3785767</TD>
    <TD class=3D"r data">365039</TD>
    <TD class=3D"r data">2.6594</TD>
    <TD class=3D"r data">0.2607</TD>
    <TD class=3D"r data">20.5626</TD>
    <TD class=3D"r data">1.2730</TD></TR>
  <TR>
    <TH class=3D"r rowheader" scope=3Drow>&nbsp;</TH>
    <TH class=3D"r rowheader" scope=3Drow>2</TH>
    <TD class=3D"r data">274</TD>
    <TD class=3D"r data">1314926</TD>
    <TD class=3D"r data">139127</TD>
    <TD class=3D"r data">0.9237</TD>
    <TD class=3D"r data">0.0988</TD>
    <TD class=3D"r data">7.1421</TD>
    <TD class=3D"r data">0.5952</TD></TR>
  <TR>
    <TH class=3D"r rowheader" scope=3Drow>&nbsp;</TH>
    <TH class=3D"r rowheader" scope=3Drow>3</TH>
    <TD class=3D"r data">726</TD>
    <TD class=3D"r data">3956991</TD>
    <TD class=3D"r data">280369</TD>
    <TD class=3D"r data">2.7796</TD>
    <TD class=3D"r data">0.1932</TD>
    <TD class=3D"r data">21.4926</TD>
    <TD class=3D"r data">0.9450</TD></TR>
  <TR>
    <TH class=3D"r rowheader" scope=3Drow>&nbsp;</TH>
    <TH class=3D"r rowheader" scope=3Drow>4</TH>
    <TD class=3D"r data">892</TD>
    <TD class=3D"r data">5556531</TD>
    <TD class=3D"r data">360333</TD>
    <TD class=3D"r data">3.9033</TD>
    <TD class=3D"r data">0.2504</TD>
    <TD class=3D"r data">30.1806</TD>
    <TD class=3D"r data">1.2664</TD></TR>
  <TR>
    <TH class=3D"r rowheader" scope=3Drow>&nbsp;</TH>
    <TH class=3D"r rowheader" scope=3Drow>5</TH>
    <TD class=3D"r data">496</TD>
    <TD class=3D"r data">3796695</TD>
    <TD class=3D"r data">331632</TD>
    <TD class=3D"r data">2.6670</TD>
    <TD class=3D"r data">0.2249</TD>
    <TD class=3D"r data">20.6220</TD>
    <TD class=3D"r data">1.2503</TD></TR>
  <TR>
    <TH class=3D"r rowheader" scope=3Drow>&nbsp;</TH>
    <TH class=3D"r rowheader" scope=3Drow>Total</TH>
    <TD class=3D"r data">3256</TD>
    <TD class=3D"r data">18410909</TD>
    <TD class=3D"r data">1111364</TD>
    <TD class=3D"r data">12.9330</TD>
    <TD class=3D"r data">0.7706</TD>
    <TD class=3D"r data">100.000</TD>
    <TD class=3D"r data">&nbsp;</TD></TR>
  <TR>
    <TH class=3D"r rowheader" scope=3Drow>Total</TH>
    <TH class=3D"r rowheader" scope=3Drow>1</TH>
    <TD class=3D"r data">2091</TD>
    <TD class=3D"r data">16829106</TD>
    <TD class=3D"r data">796124</TD>
    <TD class=3D"r data">11.8219</TD>
    <TD class=3D"r data">0.4973</TD>
    <TD class=3D"r data">&nbsp;</TD>
    <TD class=3D"r data">&nbsp;</TD></TR>
  <TR>
    <TH class=3D"r rowheader" scope=3Drow>&nbsp;</TH>
    <TH class=3D"r rowheader" scope=3Drow>2</TH>
    <TD class=3D"r data">753</TD>
    <TD class=3D"r data">7097463</TD>
    <TD class=3D"r data">384718</TD>
    <TD class=3D"r data">4.9857</TD>
    <TD class=3D"r data">0.2562</TD>
    <TD class=3D"r data">&nbsp;</TD>
    <TD class=3D"r data">&nbsp;</TD></TR>
  <TR>
    <TH class=3D"r rowheader" scope=3Drow>&nbsp;</TH>
    <TH class=3D"r rowheader" scope=3Drow>3</TH>
    <TD class=3D"r data">1953</TD>
    <TD class=3D"r data">20025982</TD>
    <TD class=3D"r data">916803</TD>
    <TD class=3D"r data">14.0675</TD>
    <TD class=3D"r data">0.5454</TD>
    <TD class=3D"r data">&nbsp;</TD>
    <TD class=3D"r data">&nbsp;</TD></TR>
  <TR>
    <TH class=3D"r rowheader" scope=3Drow>&nbsp;</TH>
    <TH class=3D"r rowheader" scope=3Drow>4</TH>
    <TD class=3D"r data">3444</TD>
    <TD class=3D"r data">41613347</TD>
    <TD class=3D"r data">1537676</TD>
    <TD class=3D"r data">29.2319</TD>
    <TD class=3D"r data">0.7892</TD>
    <TD class=3D"r data">&nbsp;</TD>
    <TD class=3D"r data">&nbsp;</TD></TR>
  <TR>
    <TH class=3D"r rowheader" scope=3Drow>&nbsp;</TH>
    <TH class=3D"r rowheader" scope=3Drow>5</TH>
    <TD class=3D"r data">3673</TD>
    <TD class=3D"r data">56789988</TD>
    <TD class=3D"r data">2161800</TD>
    <TD class=3D"r data">39.8930</TD>
    <TD class=3D"r data">1.0723</TD>
    <TD class=3D"r data">&nbsp;</TD>
    <TD class=3D"r data">&nbsp;</TD></TR>
  <TR>
    <TH class=3D"r rowheader" scope=3Drow>&nbsp;</TH>
    <TH class=3D"r rowheader" scope=3Drow>Total</TH>
    <TD class=3D"r data">11914</TD>
    <TD class=3D"r data">142355887</TD>
    <TD class=3D"r data">3571599</TD>
    <TD class=3D"r data">100.000</TD>
    <TD class=3D"r data">&nbsp;</TD>
    <TD class=3D"r data">&nbsp;</TD>
    <TD class=3D"r =
data">&nbsp;</TD></TR></TBODY></TABLE></DIV></DIV><BR><A=20
name=3DIDX62></A>
<DIV>
<DIV align=3Dcenter>
<TABLE class=3Dtable borderColor=3D#c1c1c1 cellSpacing=3D0 =
cellPadding=3D5 rules=3Dall=20
summary=3D"Procedure Surveyfreq: Rao-Scott Chi-Square Test" frame=3Dbox>
  <COLGROUP>
  <COL>
  <COL></COLGROUP>
  <THEAD>
  <TR>
    <TH class=3D"c b header" colSpan=3D2 scope=3Dcolgroup>Rao-Scott =
Chi-Square=20
    Test</TH></TR></THEAD>
  <TBODY>
  <TR>
    <TH class=3D"l rowheader" scope=3Drow>Pearson Chi-Square</TH>
    <TD class=3D"r data">365.5250</TD></TR>
  <TR>
    <TH class=3D"l rowheader" scope=3Drow>Design Correction</TH>
    <TD class=3D"r data">1.4114</TD></TR>
  <TR>
    <TH class=3D"l rowheader" scope=3Drow>&nbsp;</TH>
    <TD class=3D"r data">&nbsp;</TD></TR>
  <TR>
    <TH class=3D"l rowheader" scope=3Drow>Rao-Scott Chi-Square</TH>
    <TD class=3D"r data">258.9850</TD></TR>
  <TR>
    <TH class=3D"l rowheader" scope=3Drow>DF</TH>
    <TD class=3D"r data">4</TD></TR>
  <TR>
    <TH class=3D"l rowheader" scope=3Drow>Pr &gt; ChiSq</TH>
    <TD class=3D"r data">&lt;.0001</TD></TR>
  <TR>
    <TH class=3D"l rowheader" scope=3Drow>&nbsp;</TH>
    <TD class=3D"r data">&nbsp;</TD></TR>
  <TR>
    <TH class=3D"l rowheader" scope=3Drow>F Value</TH>
    <TD class=3D"r data">64.7463</TD></TR>
  <TR>
    <TH class=3D"l rowheader" scope=3Drow>Num DF</TH>
    <TD class=3D"r data">4</TD></TR>
  <TR>
    <TH class=3D"l rowheader" scope=3Drow>Den DF</TH>
    <TD class=3D"r data">780</TD></TR>
  <TR>
    <TH class=3D"l rowheader" scope=3Drow>Pr &gt; F</TH>
    <TD class=3D"r data">&lt;.0001</TD></TR></TBODY>
  <TFOOT>
  <TR>
    <TH class=3D"c b footer" colSpan=3D2>Sample Size =3D=20
11914</TH></TR></TFOOT></TABLE></DIV></DIV><BR></DIV>
<DIV class=3Dbranch>
<P style=3D"PAGE-BREAK-AFTER: always"><BR></P>
<HR SIZE=3D3>
<A name=3DIDX63></A>
<TABLE class=3Dsystitleandfootercontainer cellSpacing=3D1 =
cellPadding=3D1 rules=3Dnone=20
width=3D"100%" summary=3D"Page Layout" border=3D0 frame=3Dvoid>
  <TBODY>
  <TR>
    <TD class=3D"c systemtitle">msa in three =
groups</TD></TR></TBODY></TABLE><BR>
<DIV class=3D"c proctitle">The SURVEYFREQ Procedure</DIV>
<P>
<DIV>
<DIV align=3Dcenter>
<TABLE class=3Dtable borderColor=3D#c1c1c1 cellSpacing=3D0 =
cellPadding=3D5 rules=3Dall=20
summary=3D"Procedure Surveyfreq: Data Summary" frame=3Dbox>
  <COLGROUP>
  <COL>
  <COL></COLGROUP>
  <THEAD>
  <TR>
    <TH class=3D"c b header" colSpan=3D2 scope=3Dcolgroup>Data =
Summary</TH></TR></THEAD>
  <TBODY>
  <TR>
    <TH class=3D"l rowheader" scope=3Drow>Number of Strata</TH>
    <TD class=3D"r data">165</TD></TR>
  <TR>
    <TH class=3D"l rowheader" scope=3Drow>Number of Clusters</TH>
    <TD class=3D"r data">365</TD></TR>
  <TR>
    <TH class=3D"l rowheader" scope=3Drow>Number of Observations</TH>
    <TD class=3D"r data">15971</TD></TR>
  <TR>
    <TH class=3D"l rowheader" scope=3Drow>Number of Observations =
Used</TH>
    <TD class=3D"r data">15499</TD></TR>
  <TR>
    <TH class=3D"l rowheader" scope=3Drow>Number of Obs with Nonpositive =

Weights</TH>
    <TD class=3D"r data">472</TD></TR>
  <TR>
    <TH class=3D"l rowheader" scope=3Drow>Sum of Weights</TH>
    <TD class=3D"r =
data">161782372</TD></TR></TBODY></TABLE></DIV></DIV><BR><A=20
name=3DIDX64></A>
<DIV>
<DIV align=3Dcenter>
<TABLE class=3Dtable borderColor=3D#c1c1c1 cellSpacing=3D0 =
cellPadding=3D5 rules=3Dall=20
summary=3D"Procedure Surveyfreq: CrossTabulation Table" frame=3Dbox>
  <COLGROUP>
  <COL>
  <COL></COLGROUP>
  <COLGROUP>
  <COL>
  <COL>
  <COL>
  <COL>
  <COL>
  <COL>
  <COL></COLGROUP>
  <THEAD>
  <TR>
    <TH class=3D"c b header" colSpan=3D9 scope=3Dcolgroup>Table of =
newraca by=20
  msa</TH></TR>
  <TR>
    <TH class=3D"r b header" scope=3Dcol>newraca</TH>
    <TH class=3D"r b header" scope=3Dcol>msa</TH>
    <TH class=3D"r b header" scope=3Dcol>Frequency</TH>
    <TH class=3D"r b header" scope=3Dcol>Weighted<BR>Frequency</TH>
    <TH class=3D"r b header" scope=3Dcol>Std Dev of<BR>Wgt Freq</TH>
    <TH class=3D"r b header" scope=3Dcol>Percent</TH>
    <TH class=3D"r b header" scope=3Dcol>Std Err of<BR>Percent</TH>
    <TH class=3D"r b header" scope=3Dcol>Row<BR>Percent</TH>
    <TH class=3D"r b header" scope=3Dcol>Std Err of<BR>Row =
Percent</TH></TR></THEAD>
  <TBODY>
  <TR>
    <TH class=3D"r rowheader" scope=3Drow>1</TH>
    <TH class=3D"r rowheader" scope=3Drow>0</TH>
    <TD class=3D"r data">1756</TD>
    <TD class=3D"r data">24888802</TD>
    <TD class=3D"r data">2415747</TD>
    <TD class=3D"r data">15.3841</TD>
    <TD class=3D"r data">1.4121</TD>
    <TD class=3D"r data">20.0805</TD>
    <TD class=3D"r data">1.8080</TD></TR>
  <TR>
    <TH class=3D"r rowheader" scope=3Drow>&nbsp;</TH>
    <TH class=3D"r rowheader" scope=3Drow>1</TH>
    <TD class=3D"r data">6902</TD>
    <TD class=3D"r data">99056177</TD>
    <TD class=3D"r data">3394447</TD>
    <TD class=3D"r data">61.2280</TD>
    <TD class=3D"r data">1.4751</TD>
    <TD class=3D"r data">79.9195</TD>
    <TD class=3D"r data">1.8080</TD></TR>
  <TR>
    <TH class=3D"r rowheader" scope=3Drow>&nbsp;</TH>
    <TH class=3D"r rowheader" scope=3Drow>Total</TH>
    <TD class=3D"r data">8658</TD>
    <TD class=3D"r data">123944979</TD>
    <TD class=3D"r data">3491228</TD>
    <TD class=3D"r data">76.6122</TD>
    <TD class=3D"r data">0.8354</TD>
    <TD class=3D"r data">100.000</TD>
    <TD class=3D"r data">&nbsp;</TD></TR>
  <TR>
    <TH class=3D"r rowheader" scope=3Drow>2</TH>
    <TH class=3D"r rowheader" scope=3Drow>0</TH>
    <TD class=3D"r data">473</TD>
    <TD class=3D"r data">2005638</TD>
    <TD class=3D"r data">265587</TD>
    <TD class=3D"r data">1.2397</TD>
    <TD class=3D"r data">0.1695</TD>
    <TD class=3D"r data">10.3242</TD>
    <TD class=3D"r data">1.4033</TD></TR>
  <TR>
    <TH class=3D"r rowheader" scope=3Drow>&nbsp;</TH>
    <TH class=3D"r rowheader" scope=3Drow>1</TH>
    <TD class=3D"r data">3112</TD>
    <TD class=3D"r data">17420847</TD>
    <TD class=3D"r data">1145634</TD>
    <TD class=3D"r data">10.7681</TD>
    <TD class=3D"r data">0.6898</TD>
    <TD class=3D"r data">89.6758</TD>
    <TD class=3D"r data">1.4033</TD></TR>
  <TR>
    <TH class=3D"r rowheader" scope=3Drow>&nbsp;</TH>
    <TH class=3D"r rowheader" scope=3Drow>Total</TH>
    <TD class=3D"r data">3585</TD>
    <TD class=3D"r data">19426484</TD>
    <TD class=3D"r data">1159337</TD>
    <TD class=3D"r data">12.0078</TD>
    <TD class=3D"r data">0.7086</TD>
    <TD class=3D"r data">100.000</TD>
    <TD class=3D"r data">&nbsp;</TD></TR>
  <TR>
    <TH class=3D"r rowheader" scope=3Drow>3</TH>
    <TH class=3D"r rowheader" scope=3Drow>0</TH>
    <TD class=3D"r data">253</TD>
    <TD class=3D"r data">1443170</TD>
    <TD class=3D"r data">354156</TD>
    <TD class=3D"r data">0.8920</TD>
    <TD class=3D"r data">0.2194</TD>
    <TD class=3D"r data">7.8387</TD>
    <TD class=3D"r data">1.8032</TD></TR>
  <TR>
    <TH class=3D"r rowheader" scope=3Drow>&nbsp;</TH>
    <TH class=3D"r rowheader" scope=3Drow>1</TH>
    <TD class=3D"r data">3003</TD>
    <TD class=3D"r data">16967739</TD>
    <TD class=3D"r data">1036153</TD>
    <TD class=3D"r data">10.4880</TD>
    <TD class=3D"r data">0.6501</TD>
    <TD class=3D"r data">92.1613</TD>
    <TD class=3D"r data">1.8032</TD></TR>
  <TR>
    <TH class=3D"r rowheader" scope=3Drow>&nbsp;</TH>
    <TH class=3D"r rowheader" scope=3Drow>Total</TH>
    <TD class=3D"r data">3256</TD>
    <TD class=3D"r data">18410909</TD>
    <TD class=3D"r data">1113260</TD>
    <TD class=3D"r data">11.3800</TD>
    <TD class=3D"r data">0.6997</TD>
    <TD class=3D"r data">100.000</TD>
    <TD class=3D"r data">&nbsp;</TD></TR>
  <TR>
    <TH class=3D"r rowheader" scope=3Drow>Total</TH>
    <TH class=3D"r rowheader" scope=3Drow>0</TH>
    <TD class=3D"r data">2482</TD>
    <TD class=3D"r data">28337610</TD>
    <TD class=3D"r data">2478494</TD>
    <TD class=3D"r data">17.5159</TD>
    <TD class=3D"r data">1.4518</TD>
    <TD class=3D"r data">&nbsp;</TD>
    <TD class=3D"r data">&nbsp;</TD></TR>
  <TR>
    <TH class=3D"r rowheader" scope=3Drow>&nbsp;</TH>
    <TH class=3D"r rowheader" scope=3Drow>1</TH>
    <TD class=3D"r data">13017</TD>
    <TD class=3D"r data">133444762</TD>
    <TD class=3D"r data">3691251</TD>
    <TD class=3D"r data">82.4841</TD>
    <TD class=3D"r data">1.4518</TD>
    <TD class=3D"r data">&nbsp;</TD>
    <TD class=3D"r data">&nbsp;</TD></TR>
  <TR>
    <TH class=3D"r rowheader" scope=3Drow>&nbsp;</TH>
    <TH class=3D"r rowheader" scope=3Drow>Total</TH>
    <TD class=3D"r data">15499</TD>
    <TD class=3D"r data">161782372</TD>
    <TD class=3D"r data">3661321</TD>
    <TD class=3D"r data">100.000</TD>
    <TD class=3D"r data">&nbsp;</TD>
    <TD class=3D"r data">&nbsp;</TD>
    <TD class=3D"r =
data">&nbsp;</TD></TR></TBODY></TABLE></DIV></DIV><BR></DIV>
<DIV class=3Dbranch>
<P style=3D"PAGE-BREAK-AFTER: always"><BR></P>
<HR SIZE=3D3>
<A name=3DIDX65></A>
<TABLE class=3Dsystitleandfootercontainer cellSpacing=3D1 =
cellPadding=3D1 rules=3Dnone=20
width=3D"100%" summary=3D"Page Layout" border=3D0 frame=3Dvoid>
  <TBODY>
  <TR>
    <TD class=3D"c systemtitle">msa in black to white =
</TD></TR></TBODY></TABLE><BR>
<DIV class=3D"c proctitle">The SURVEYFREQ Procedure</DIV>
<P>
<DIV>
<DIV align=3Dcenter>
<TABLE class=3Dtable borderColor=3D#c1c1c1 cellSpacing=3D0 =
cellPadding=3D5 rules=3Dall=20
summary=3D"Procedure Surveyfreq: Data Summary" frame=3Dbox>
  <COLGROUP>
  <COL>
  <COL></COLGROUP>
  <THEAD>
  <TR>
    <TH class=3D"c b header" colSpan=3D2 scope=3Dcolgroup>Data =
Summary</TH></TR></THEAD>
  <TBODY>
  <TR>
    <TH class=3D"l rowheader" scope=3Drow>Number of Strata</TH>
    <TD class=3D"r data">165</TD></TR>
  <TR>
    <TH class=3D"l rowheader" scope=3Drow>Number of Clusters</TH>
    <TD class=3D"r data">364</TD></TR>
  <TR>
    <TH class=3D"l rowheader" scope=3Drow>Number of Observations</TH>
    <TD class=3D"r data">12610</TD></TR>
  <TR>
    <TH class=3D"l rowheader" scope=3Drow>Number of Observations =
Used</TH>
    <TD class=3D"r data">12243</TD></TR>
  <TR>
    <TH class=3D"l rowheader" scope=3Drow>Number of Obs with Nonpositive =

Weights</TH>
    <TD class=3D"r data">367</TD></TR>
  <TR>
    <TH class=3D"l rowheader" scope=3Drow>Sum of Weights</TH>
    <TD class=3D"r =
data">143371463</TD></TR></TBODY></TABLE></DIV></DIV><BR><A=20
name=3DIDX66></A>
<DIV>
<DIV align=3Dcenter>
<TABLE class=3Dtable borderColor=3D#c1c1c1 cellSpacing=3D0 =
cellPadding=3D5 rules=3Dall=20
summary=3D"Procedure Surveyfreq: CrossTabulation Table" frame=3Dbox>
  <COLGROUP>
  <COL>
  <COL></COLGROUP>
  <COLGROUP>
  <COL>
  <COL>
  <COL>
  <COL>
  <COL>
  <COL>
  <COL></COLGROUP>
  <THEAD>
  <TR>
    <TH class=3D"c b header" colSpan=3D9 scope=3Dcolgroup>Table of =
newraca by=20
  msa</TH></TR>
  <TR>
    <TH class=3D"r b header" scope=3Dcol>newraca</TH>
    <TH class=3D"r b header" scope=3Dcol>msa</TH>
    <TH class=3D"r b header" scope=3Dcol>Frequency</TH>
    <TH class=3D"r b header" scope=3Dcol>Weighted<BR>Frequency</TH>
    <TH class=3D"r b header" scope=3Dcol>Std Dev of<BR>Wgt Freq</TH>
    <TH class=3D"r b header" scope=3Dcol>Percent</TH>
    <TH class=3D"r b header" scope=3Dcol>Std Err of<BR>Percent</TH>
    <TH class=3D"r b header" scope=3Dcol>Row<BR>Percent</TH>
    <TH class=3D"r b header" scope=3Dcol>Std Err of<BR>Row =
Percent</TH></TR></THEAD>
  <TBODY>
  <TR>
    <TH class=3D"r rowheader" scope=3Drow>1</TH>
    <TH class=3D"r rowheader" scope=3Drow>0</TH>
    <TD class=3D"r data">1756</TD>
    <TD class=3D"r data">24888802</TD>
    <TD class=3D"r data">2415747</TD>
    <TD class=3D"r data">17.3597</TD>
    <TD class=3D"r data">1.5856</TD>
    <TD class=3D"r data">20.0805</TD>
    <TD class=3D"r data">1.8078</TD></TR>
  <TR>
    <TH class=3D"r rowheader" scope=3Drow>&nbsp;</TH>
    <TH class=3D"r rowheader" scope=3Drow>1</TH>
    <TD class=3D"r data">6902</TD>
    <TD class=3D"r data">99056177</TD>
    <TD class=3D"r data">3391656</TD>
    <TD class=3D"r data">69.0906</TD>
    <TD class=3D"r data">1.6242</TD>
    <TD class=3D"r data">79.9195</TD>
    <TD class=3D"r data">1.8078</TD></TR>
  <TR>
    <TH class=3D"r rowheader" scope=3Drow>&nbsp;</TH>
    <TH class=3D"r rowheader" scope=3Drow>Total</TH>
    <TD class=3D"r data">8658</TD>
    <TD class=3D"r data">123944979</TD>
    <TD class=3D"r data">3488514</TD>
    <TD class=3D"r data">86.4502</TD>
    <TD class=3D"r data">0.7747</TD>
    <TD class=3D"r data">100.000</TD>
    <TD class=3D"r data">&nbsp;</TD></TR>
  <TR>
    <TH class=3D"r rowheader" scope=3Drow>2</TH>
    <TH class=3D"r rowheader" scope=3Drow>0</TH>
    <TD class=3D"r data">473</TD>
    <TD class=3D"r data">2005638</TD>
    <TD class=3D"r data">265587</TD>
    <TD class=3D"r data">1.3989</TD>
    <TD class=3D"r data">0.1922</TD>
    <TD class=3D"r data">10.3242</TD>
    <TD class=3D"r data">1.4033</TD></TR>
  <TR>
    <TH class=3D"r rowheader" scope=3Drow>&nbsp;</TH>
    <TH class=3D"r rowheader" scope=3Drow>1</TH>
    <TD class=3D"r data">3112</TD>
    <TD class=3D"r data">17420847</TD>
    <TD class=3D"r data">1145561</TD>
    <TD class=3D"r data">12.1508</TD>
    <TD class=3D"r data">0.7533</TD>
    <TD class=3D"r data">89.6758</TD>
    <TD class=3D"r data">1.4033</TD></TR>
  <TR>
    <TH class=3D"r rowheader" scope=3Drow>&nbsp;</TH>
    <TH class=3D"r rowheader" scope=3Drow>Total</TH>
    <TD class=3D"r data">3585</TD>
    <TD class=3D"r data">19426484</TD>
    <TD class=3D"r data">1159265</TD>
    <TD class=3D"r data">13.5498</TD>
    <TD class=3D"r data">0.7747</TD>
    <TD class=3D"r data">100.000</TD>
    <TD class=3D"r data">&nbsp;</TD></TR>
  <TR>
    <TH class=3D"r rowheader" scope=3Drow>Total</TH>
    <TH class=3D"r rowheader" scope=3Drow>0</TH>
    <TD class=3D"r data">2229</TD>
    <TD class=3D"r data">26894439</TD>
    <TD class=3D"r data">2443259</TD>
    <TD class=3D"r data">18.7586</TD>
    <TD class=3D"r data">1.6088</TD>
    <TD class=3D"r data">&nbsp;</TD>
    <TD class=3D"r data">&nbsp;</TD></TR>
  <TR>
    <TH class=3D"r rowheader" scope=3Drow>&nbsp;</TH>
    <TH class=3D"r rowheader" scope=3Drow>1</TH>
    <TD class=3D"r data">10014</TD>
    <TD class=3D"r data">116477023</TD>
    <TD class=3D"r data">3666729</TD>
    <TD class=3D"r data">81.2414</TD>
    <TD class=3D"r data">1.6088</TD>
    <TD class=3D"r data">&nbsp;</TD>
    <TD class=3D"r data">&nbsp;</TD></TR>
  <TR>
    <TH class=3D"r rowheader" scope=3Drow>&nbsp;</TH>
    <TH class=3D"r rowheader" scope=3Drow>Total</TH>
    <TD class=3D"r data">12243</TD>
    <TD class=3D"r data">143371463</TD>
    <TD class=3D"r data">3669265</TD>
    <TD class=3D"r data">100.000</TD>
    <TD class=3D"r data">&nbsp;</TD>
    <TD class=3D"r data">&nbsp;</TD>
    <TD class=3D"r =
data">&nbsp;</TD></TR></TBODY></TABLE></DIV></DIV><BR><A=20
name=3DIDX67></A>
<DIV>
<DIV align=3Dcenter>
<TABLE class=3Dtable borderColor=3D#c1c1c1 cellSpacing=3D0 =
cellPadding=3D5 rules=3Dall=20
summary=3D"Procedure Surveyfreq: Rao-Scott Chi-Square Test" frame=3Dbox>
  <COLGROUP>
  <COL>
  <COL></COLGROUP>
  <THEAD>
  <TR>
    <TH class=3D"c b header" colSpan=3D2 scope=3Dcolgroup>Rao-Scott =
Chi-Square=20
    Test</TH></TR></THEAD>
  <TBODY>
  <TR>
    <TH class=3D"l rowheader" scope=3Drow>Pearson Chi-Square</TH>
    <TD class=3D"r data">89.5729</TD></TR>
  <TR>
    <TH class=3D"l rowheader" scope=3Drow>Design Correction</TH>
    <TD class=3D"r data">4.2911</TD></TR>
  <TR>
    <TH class=3D"l rowheader" scope=3Drow>&nbsp;</TH>
    <TD class=3D"r data">&nbsp;</TD></TR>
  <TR>
    <TH class=3D"l rowheader" scope=3Drow>Rao-Scott Chi-Square</TH>
    <TD class=3D"r data">20.8739</TD></TR>
  <TR>
    <TH class=3D"l rowheader" scope=3Drow>DF</TH>
    <TD class=3D"r data">1</TD></TR>
  <TR>
    <TH class=3D"l rowheader" scope=3Drow>Pr &gt; ChiSq</TH>
    <TD class=3D"r data">&lt;.0001</TD></TR>
  <TR>
    <TH class=3D"l rowheader" scope=3Drow>&nbsp;</TH>
    <TD class=3D"r data">&nbsp;</TD></TR>
  <TR>
    <TH class=3D"l rowheader" scope=3Drow>F Value</TH>
    <TD class=3D"r data">20.8739</TD></TR>
  <TR>
    <TH class=3D"l rowheader" scope=3Drow>Num DF</TH>
    <TD class=3D"r data">1</TD></TR>
  <TR>
    <TH class=3D"l rowheader" scope=3Drow>Den DF</TH>
    <TD class=3D"r data">199</TD></TR>
  <TR>
    <TH class=3D"l rowheader" scope=3Drow>Pr &gt; F</TH>
    <TD class=3D"r data">&lt;.0001</TD></TR></TBODY>
  <TFOOT>
  <TR>
    <TH class=3D"c b footer" colSpan=3D2>Sample Size =3D=20
12243</TH></TR></TFOOT></TABLE></DIV></DIV><BR></DIV>
<DIV class=3Dbranch>
<P style=3D"PAGE-BREAK-AFTER: always"><BR></P>
<HR SIZE=3D3>
<A name=3DIDX68></A>
<TABLE class=3Dsystitleandfootercontainer cellSpacing=3D1 =
cellPadding=3D1 rules=3Dnone=20
width=3D"100%" summary=3D"Page Layout" border=3D0 frame=3Dvoid>
  <TBODY>
  <TR>
    <TD class=3D"c systemtitle">msa in hispanic to white=20
</TD></TR></TBODY></TABLE><BR>
<DIV class=3D"c proctitle">The SURVEYFREQ Procedure</DIV>
<P>
<DIV>
<DIV align=3Dcenter>
<TABLE class=3Dtable borderColor=3D#c1c1c1 cellSpacing=3D0 =
cellPadding=3D5 rules=3Dall=20
summary=3D"Procedure Surveyfreq: Data Summary" frame=3Dbox>
  <COLGROUP>
  <COL>
  <COL></COLGROUP>
  <THEAD>
  <TR>
    <TH class=3D"c b header" colSpan=3D2 scope=3Dcolgroup>Data =
Summary</TH></TR></THEAD>
  <TBODY>
  <TR>
    <TH class=3D"l rowheader" scope=3Drow>Number of Strata</TH>
    <TD class=3D"r data">165</TD></TR>
  <TR>
    <TH class=3D"l rowheader" scope=3Drow>Number of Clusters</TH>
    <TD class=3D"r data">360</TD></TR>
  <TR>
    <TH class=3D"l rowheader" scope=3Drow>Number of Observations</TH>
    <TD class=3D"r data">12262</TD></TR>
  <TR>
    <TH class=3D"l rowheader" scope=3Drow>Number of Observations =
Used</TH>
    <TD class=3D"r data">11914</TD></TR>
  <TR>
    <TH class=3D"l rowheader" scope=3Drow>Number of Obs with Nonpositive =

Weights</TH>
    <TD class=3D"r data">348</TD></TR>
  <TR>
    <TH class=3D"l rowheader" scope=3Drow>Sum of Weights</TH>
    <TD class=3D"r =
data">142355887</TD></TR></TBODY></TABLE></DIV></DIV><BR><A=20
name=3DIDX69></A>
<DIV>
<DIV align=3Dcenter>
<TABLE class=3Dtable borderColor=3D#c1c1c1 cellSpacing=3D0 =
cellPadding=3D5 rules=3Dall=20
summary=3D"Procedure Surveyfreq: CrossTabulation Table" frame=3Dbox>
  <COLGROUP>
  <COL>
  <COL></COLGROUP>
  <COLGROUP>
  <COL>
  <COL>
  <COL>
  <COL>
  <COL>
  <COL>
  <COL></COLGROUP>
  <THEAD>
  <TR>
    <TH class=3D"c b header" colSpan=3D9 scope=3Dcolgroup>Table of =
newraca by=20
  msa</TH></TR>
  <TR>
    <TH class=3D"r b header" scope=3Dcol>newraca</TH>
    <TH class=3D"r b header" scope=3Dcol>msa</TH>
    <TH class=3D"r b header" scope=3Dcol>Frequency</TH>
    <TH class=3D"r b header" scope=3Dcol>Weighted<BR>Frequency</TH>
    <TH class=3D"r b header" scope=3Dcol>Std Dev of<BR>Wgt Freq</TH>
    <TH class=3D"r b header" scope=3Dcol>Percent</TH>
    <TH class=3D"r b header" scope=3Dcol>Std Err of<BR>Percent</TH>
    <TH class=3D"r b header" scope=3Dcol>Row<BR>Percent</TH>
    <TH class=3D"r b header" scope=3Dcol>Std Err of<BR>Row =
Percent</TH></TR></THEAD>
  <TBODY>
  <TR>
    <TH class=3D"r rowheader" scope=3Drow>1</TH>
    <TH class=3D"r rowheader" scope=3Drow>0</TH>
    <TD class=3D"r data">1756</TD>
    <TD class=3D"r data">24888802</TD>
    <TD class=3D"r data">2415747</TD>
    <TD class=3D"r data">17.4835</TD>
    <TD class=3D"r data">1.5878</TD>
    <TD class=3D"r data">20.0805</TD>
    <TD class=3D"r data">1.8073</TD></TR>
  <TR>
    <TH class=3D"r rowheader" scope=3Drow>&nbsp;</TH>
    <TH class=3D"r rowheader" scope=3Drow>1</TH>
    <TD class=3D"r data">6902</TD>
    <TD class=3D"r data">99056177</TD>
    <TD class=3D"r data">3380880</TD>
    <TD class=3D"r data">69.5835</TD>
    <TD class=3D"r data">1.6647</TD>
    <TD class=3D"r data">79.9195</TD>
    <TD class=3D"r data">1.8073</TD></TR>
  <TR>
    <TH class=3D"r rowheader" scope=3Drow>&nbsp;</TH>
    <TH class=3D"r rowheader" scope=3Drow>Total</TH>
    <TD class=3D"r data">8658</TD>
    <TD class=3D"r data">123944979</TD>
    <TD class=3D"r data">3478039</TD>
    <TD class=3D"r data">87.0670</TD>
    <TD class=3D"r data">0.7706</TD>
    <TD class=3D"r data">100.000</TD>
    <TD class=3D"r data">&nbsp;</TD></TR>
  <TR>
    <TH class=3D"r rowheader" scope=3Drow>3</TH>
    <TH class=3D"r rowheader" scope=3Drow>0</TH>
    <TD class=3D"r data">253</TD>
    <TD class=3D"r data">1443170</TD>
    <TD class=3D"r data">354156</TD>
    <TD class=3D"r data">1.0138</TD>
    <TD class=3D"r data">0.2493</TD>
    <TD class=3D"r data">7.8387</TD>
    <TD class=3D"r data">1.8030</TD></TR>
  <TR>
    <TH class=3D"r rowheader" scope=3Drow>&nbsp;</TH>
    <TH class=3D"r rowheader" scope=3Drow>1</TH>
    <TD class=3D"r data">3003</TD>
    <TD class=3D"r data">16967739</TD>
    <TD class=3D"r data">1034115</TD>
    <TD class=3D"r data">11.9192</TD>
    <TD class=3D"r data">0.7143</TD>
    <TD class=3D"r data">92.1613</TD>
    <TD class=3D"r data">1.8030</TD></TR>
  <TR>
    <TH class=3D"r rowheader" scope=3Drow>&nbsp;</TH>
    <TH class=3D"r rowheader" scope=3Drow>Total</TH>
    <TD class=3D"r data">3256</TD>
    <TD class=3D"r data">18410909</TD>
    <TD class=3D"r data">1111364</TD>
    <TD class=3D"r data">12.9330</TD>
    <TD class=3D"r data">0.7706</TD>
    <TD class=3D"r data">100.000</TD>
    <TD class=3D"r data">&nbsp;</TD></TR>
  <TR>
    <TH class=3D"r rowheader" scope=3Drow>Total</TH>
    <TH class=3D"r rowheader" scope=3Drow>0</TH>
    <TD class=3D"r data">2009</TD>
    <TD class=3D"r data">26331972</TD>
    <TD class=3D"r data">2450633</TD>
    <TD class=3D"r data">18.4973</TD>
    <TD class=3D"r data">1.6091</TD>
    <TD class=3D"r data">&nbsp;</TD>
    <TD class=3D"r data">&nbsp;</TD></TR>
  <TR>
    <TH class=3D"r rowheader" scope=3Drow>&nbsp;</TH>
    <TH class=3D"r rowheader" scope=3Drow>1</TH>
    <TD class=3D"r data">9905</TD>
    <TD class=3D"r data">116023916</TD>
    <TD class=3D"r data">3507159</TD>
    <TD class=3D"r data">81.5027</TD>
    <TD class=3D"r data">1.6091</TD>
    <TD class=3D"r data">&nbsp;</TD>
    <TD class=3D"r data">&nbsp;</TD></TR>
  <TR>
    <TH class=3D"r rowheader" scope=3Drow>&nbsp;</TH>
    <TH class=3D"r rowheader" scope=3Drow>Total</TH>
    <TD class=3D"r data">11914</TD>
    <TD class=3D"r data">142355887</TD>
    <TD class=3D"r data">3571599</TD>
    <TD class=3D"r data">100.000</TD>
    <TD class=3D"r data">&nbsp;</TD>
    <TD class=3D"r data">&nbsp;</TD>
    <TD class=3D"r =
data">&nbsp;</TD></TR></TBODY></TABLE></DIV></DIV><BR><A=20
name=3DIDX70></A>
<DIV>
<DIV align=3Dcenter>
<TABLE class=3Dtable borderColor=3D#c1c1c1 cellSpacing=3D0 =
cellPadding=3D5 rules=3Dall=20
summary=3D"Procedure Surveyfreq: Rao-Scott Chi-Square Test" frame=3Dbox>
  <COLGROUP>
  <COL>
  <COL></COLGROUP>
  <THEAD>
  <TR>
    <TH class=3D"c b header" colSpan=3D2 scope=3Dcolgroup>Rao-Scott =
Chi-Square=20
    Test</TH></TR></THEAD>
  <TBODY>
  <TR>
    <TH class=3D"l rowheader" scope=3Drow>Pearson Chi-Square</TH>
    <TD class=3D"r data">133.3599</TD></TR>
  <TR>
    <TH class=3D"l rowheader" scope=3Drow>Design Correction</TH>
    <TD class=3D"r data">7.5853</TD></TR>
  <TR>
    <TH class=3D"l rowheader" scope=3Drow>&nbsp;</TH>
    <TD class=3D"r data">&nbsp;</TD></TR>
  <TR>
    <TH class=3D"l rowheader" scope=3Drow>Rao-Scott Chi-Square</TH>
    <TD class=3D"r data">17.5813</TD></TR>
  <TR>
    <TH class=3D"l rowheader" scope=3Drow>DF</TH>
    <TD class=3D"r data">1</TD></TR>
  <TR>
    <TH class=3D"l rowheader" scope=3Drow>Pr &gt; ChiSq</TH>
    <TD class=3D"r data">&lt;.0001</TD></TR>
  <TR>
    <TH class=3D"l rowheader" scope=3Drow>&nbsp;</TH>
    <TD class=3D"r data">&nbsp;</TD></TR>
  <TR>
    <TH class=3D"l rowheader" scope=3Drow>F Value</TH>
    <TD class=3D"r data">17.5813</TD></TR>
  <TR>
    <TH class=3D"l rowheader" scope=3Drow>Num DF</TH>
    <TD class=3D"r data">1</TD></TR>
  <TR>
    <TH class=3D"l rowheader" scope=3Drow>Den DF</TH>
    <TD class=3D"r data">195</TD></TR>
  <TR>
    <TH class=3D"l rowheader" scope=3Drow>Pr &gt; F</TH>
    <TD class=3D"r data">&lt;.0001</TD></TR></TBODY>
  <TFOOT>
  <TR>
    <TH class=3D"c b footer" colSpan=3D2>Sample Size =3D=20
11914</TH></TR></TFOOT></TABLE></DIV></DIV><BR></DIV>
<DIV class=3Dbranch>
<P style=3D"PAGE-BREAK-AFTER: always"><BR></P>
<HR SIZE=3D3>
<A name=3DIDX71></A>
<TABLE class=3Dsystitleandfootercontainer cellSpacing=3D1 =
cellPadding=3D1 rules=3Dnone=20
width=3D"100%" summary=3D"Page Layout" border=3D0 frame=3Dvoid>
  <TBODY>
  <TR>
    <TD class=3D"c systemtitle">region in three =
groups</TD></TR></TBODY></TABLE><BR>
<DIV class=3D"c proctitle">The SURVEYFREQ Procedure</DIV>
<P>
<DIV>
<DIV align=3Dcenter>
<TABLE class=3Dtable borderColor=3D#c1c1c1 cellSpacing=3D0 =
cellPadding=3D5 rules=3Dall=20
summary=3D"Procedure Surveyfreq: Data Summary" frame=3Dbox>
  <COLGROUP>
  <COL>
  <COL></COLGROUP>
  <THEAD>
  <TR>
    <TH class=3D"c b header" colSpan=3D2 scope=3Dcolgroup>Data =
Summary</TH></TR></THEAD>
  <TBODY>
  <TR>
    <TH class=3D"l rowheader" scope=3Drow>Number of Strata</TH>
    <TD class=3D"r data">165</TD></TR>
  <TR>
    <TH class=3D"l rowheader" scope=3Drow>Number of Clusters</TH>
    <TD class=3D"r data">365</TD></TR>
  <TR>
    <TH class=3D"l rowheader" scope=3Drow>Number of Observations</TH>
    <TD class=3D"r data">15971</TD></TR>
  <TR>
    <TH class=3D"l rowheader" scope=3Drow>Number of Observations =
Used</TH>
    <TD class=3D"r data">15499</TD></TR>
  <TR>
    <TH class=3D"l rowheader" scope=3Drow>Number of Obs with Nonpositive =

Weights</TH>
    <TD class=3D"r data">472</TD></TR>
  <TR>
    <TH class=3D"l rowheader" scope=3Drow>Sum of Weights</TH>
    <TD class=3D"r =
data">161782372</TD></TR></TBODY></TABLE></DIV></DIV><BR><A=20
name=3DIDX72></A>
<DIV>
<DIV align=3Dcenter>
<TABLE class=3Dtable borderColor=3D#c1c1c1 cellSpacing=3D0 =
cellPadding=3D5 rules=3Dall=20
summary=3D"Procedure Surveyfreq: CrossTabulation Table" frame=3Dbox>
  <COLGROUP>
  <COL>
  <COL></COLGROUP>
  <COLGROUP>
  <COL>
  <COL>
  <COL>
  <COL>
  <COL>
  <COL>
  <COL></COLGROUP>
  <THEAD>
  <TR>
    <TH class=3D"c b header" colSpan=3D9 scope=3Dcolgroup>Table of =
newraca by=20
    region</TH></TR>
  <TR>
    <TH class=3D"r b header" scope=3Dcol>newraca</TH>
    <TH class=3D"r b header" scope=3Dcol>region</TH>
    <TH class=3D"r b header" scope=3Dcol>Frequency</TH>
    <TH class=3D"r b header" scope=3Dcol>Weighted<BR>Frequency</TH>
    <TH class=3D"r b header" scope=3Dcol>Std Dev of<BR>Wgt Freq</TH>
    <TH class=3D"r b header" scope=3Dcol>Percent</TH>
    <TH class=3D"r b header" scope=3Dcol>Std Err of<BR>Percent</TH>
    <TH class=3D"r b header" scope=3Dcol>Row<BR>Percent</TH>
    <TH class=3D"r b header" scope=3Dcol>Std Err of<BR>Row =
Percent</TH></TR></THEAD>
  <TBODY>
  <TR>
    <TH class=3D"r rowheader" scope=3Drow>1</TH>
    <TH class=3D"r rowheader" scope=3Drow>1</TH>
    <TD class=3D"r data">1424</TD>
    <TD class=3D"r data">22966541</TD>
    <TD class=3D"r data">1534238</TD>
    <TD class=3D"r data">14.1959</TD>
    <TD class=3D"r data">0.8712</TD>
    <TD class=3D"r data">18.5296</TD>
    <TD class=3D"r data">1.0958</TD></TR>
  <TR>
    <TH class=3D"r rowheader" scope=3Drow>&nbsp;</TH>
    <TH class=3D"r rowheader" scope=3Drow>2</TH>
    <TD class=3D"r data">2407</TD>
    <TD class=3D"r data">31887882</TD>
    <TD class=3D"r data">1461912</TD>
    <TD class=3D"r data">19.7104</TD>
    <TD class=3D"r data">0.8086</TD>
    <TD class=3D"r data">25.7274</TD>
    <TD class=3D"r data">1.0718</TD></TR>
  <TR>
    <TH class=3D"r rowheader" scope=3Drow>&nbsp;</TH>
    <TH class=3D"r rowheader" scope=3Drow>3</TH>
    <TD class=3D"r data">3017</TD>
    <TD class=3D"r data">45764653</TD>
    <TD class=3D"r data">2170944</TD>
    <TD class=3D"r data">28.2878</TD>
    <TD class=3D"r data">1.0527</TD>
    <TD class=3D"r data">36.9234</TD>
    <TD class=3D"r data">1.2902</TD></TR>
  <TR>
    <TH class=3D"r rowheader" scope=3Drow>&nbsp;</TH>
    <TH class=3D"r rowheader" scope=3Drow>4</TH>
    <TD class=3D"r data">1810</TD>
    <TD class=3D"r data">23325903</TD>
    <TD class=3D"r data">1438450</TD>
    <TD class=3D"r data">14.4181</TD>
    <TD class=3D"r data">0.8125</TD>
    <TD class=3D"r data">18.8196</TD>
    <TD class=3D"r data">1.0406</TD></TR>
  <TR>
    <TH class=3D"r rowheader" scope=3Drow>&nbsp;</TH>
    <TH class=3D"r rowheader" scope=3Drow>Total</TH>
    <TD class=3D"r data">8658</TD>
    <TD class=3D"r data">123944979</TD>
    <TD class=3D"r data">3491228</TD>
    <TD class=3D"r data">76.6122</TD>
    <TD class=3D"r data">0.8354</TD>
    <TD class=3D"r data">100.000</TD>
    <TD class=3D"r data">&nbsp;</TD></TR>
  <TR>
    <TH class=3D"r rowheader" scope=3Drow>2</TH>
    <TH class=3D"r rowheader" scope=3Drow>1</TH>
    <TD class=3D"r data">604</TD>
    <TD class=3D"r data">3272351</TD>
    <TD class=3D"r data">336663</TD>
    <TD class=3D"r data">2.0227</TD>
    <TD class=3D"r data">0.2068</TD>
    <TD class=3D"r data">16.8448</TD>
    <TD class=3D"r data">1.7076</TD></TR>
  <TR>
    <TH class=3D"r rowheader" scope=3Drow>&nbsp;</TH>
    <TH class=3D"r rowheader" scope=3Drow>2</TH>
    <TD class=3D"r data">627</TD>
    <TD class=3D"r data">3649695</TD>
    <TD class=3D"r data">380706</TD>
    <TD class=3D"r data">2.2559</TD>
    <TD class=3D"r data">0.2374</TD>
    <TD class=3D"r data">18.7872</TD>
    <TD class=3D"r data">1.8950</TD></TR>
  <TR>
    <TH class=3D"r rowheader" scope=3Drow>&nbsp;</TH>
    <TH class=3D"r rowheader" scope=3Drow>3</TH>
    <TD class=3D"r data">2072</TD>
    <TD class=3D"r data">10685121</TD>
    <TD class=3D"r data">975002</TD>
    <TD class=3D"r data">6.6046</TD>
    <TD class=3D"r data">0.5954</TD>
    <TD class=3D"r data">55.0029</TD>
    <TD class=3D"r data">2.7642</TD></TR>
  <TR>
    <TH class=3D"r rowheader" scope=3Drow>&nbsp;</TH>
    <TH class=3D"r rowheader" scope=3Drow>4</TH>
    <TD class=3D"r data">282</TD>
    <TD class=3D"r data">1819317</TD>
    <TD class=3D"r data">280847</TD>
    <TD class=3D"r data">1.1245</TD>
    <TD class=3D"r data">0.1743</TD>
    <TD class=3D"r data">9.3651</TD>
    <TD class=3D"r data">1.3841</TD></TR>
  <TR>
    <TH class=3D"r rowheader" scope=3Drow>&nbsp;</TH>
    <TH class=3D"r rowheader" scope=3Drow>Total</TH>
    <TD class=3D"r data">3585</TD>
    <TD class=3D"r data">19426484</TD>
    <TD class=3D"r data">1159337</TD>
    <TD class=3D"r data">12.0078</TD>
    <TD class=3D"r data">0.7086</TD>
    <TD class=3D"r data">100.000</TD>
    <TD class=3D"r data">&nbsp;</TD></TR>
  <TR>
    <TH class=3D"r rowheader" scope=3Drow>3</TH>
    <TH class=3D"r rowheader" scope=3Drow>1</TH>
    <TD class=3D"r data">576</TD>
    <TD class=3D"r data">2926494</TD>
    <TD class=3D"r data">397473</TD>
    <TD class=3D"r data">1.8089</TD>
    <TD class=3D"r data">0.2490</TD>
    <TD class=3D"r data">15.8954</TD>
    <TD class=3D"r data">2.0362</TD></TR>
  <TR>
    <TH class=3D"r rowheader" scope=3Drow>&nbsp;</TH>
    <TH class=3D"r rowheader" scope=3Drow>2</TH>
    <TD class=3D"r data">315</TD>
    <TD class=3D"r data">1660360</TD>
    <TD class=3D"r data">219723</TD>
    <TD class=3D"r data">1.0263</TD>
    <TD class=3D"r data">0.1345</TD>
    <TD class=3D"r data">9.0183</TD>
    <TD class=3D"r data">1.1928</TD></TR>
  <TR>
    <TH class=3D"r rowheader" scope=3Drow>&nbsp;</TH>
    <TH class=3D"r rowheader" scope=3Drow>3</TH>
    <TD class=3D"r data">1076</TD>
    <TD class=3D"r data">6315131</TD>
    <TD class=3D"r data">908306</TD>
    <TD class=3D"r data">3.9035</TD>
    <TD class=3D"r data">0.5662</TD>
    <TD class=3D"r data">34.3010</TD>
    <TD class=3D"r data">3.4472</TD></TR>
  <TR>
    <TH class=3D"r rowheader" scope=3Drow>&nbsp;</TH>
    <TH class=3D"r rowheader" scope=3Drow>4</TH>
    <TD class=3D"r data">1289</TD>
    <TD class=3D"r data">7508924</TD>
    <TD class=3D"r data">447972</TD>
    <TD class=3D"r data">4.6414</TD>
    <TD class=3D"r data">0.2725</TD>
    <TD class=3D"r data">40.7852</TD>
    <TD class=3D"r data">2.6733</TD></TR>
  <TR>
    <TH class=3D"r rowheader" scope=3Drow>&nbsp;</TH>
    <TH class=3D"r rowheader" scope=3Drow>Total</TH>
    <TD class=3D"r data">3256</TD>
    <TD class=3D"r data">18410909</TD>
    <TD class=3D"r data">1113260</TD>
    <TD class=3D"r data">11.3800</TD>
    <TD class=3D"r data">0.6997</TD>
    <TD class=3D"r data">100.000</TD>
    <TD class=3D"r data">&nbsp;</TD></TR>
  <TR>
    <TH class=3D"r rowheader" scope=3Drow>Total</TH>
    <TH class=3D"r rowheader" scope=3Drow>1</TH>
    <TD class=3D"r data">2604</TD>
    <TD class=3D"r data">29165386</TD>
    <TD class=3D"r data">1437991</TD>
    <TD class=3D"r data">18.0275</TD>
    <TD class=3D"r data">0.7895</TD>
    <TD class=3D"r data">&nbsp;</TD>
    <TD class=3D"r data">&nbsp;</TD></TR>
  <TR>
    <TH class=3D"r rowheader" scope=3Drow>&nbsp;</TH>
    <TH class=3D"r rowheader" scope=3Drow>2</TH>
    <TD class=3D"r data">3349</TD>
    <TD class=3D"r data">37197938</TD>
    <TD class=3D"r data">1492802</TD>
    <TD class=3D"r data">22.9926</TD>
    <TD class=3D"r data">0.8145</TD>
    <TD class=3D"r data">&nbsp;</TD>
    <TD class=3D"r data">&nbsp;</TD></TR>
  <TR>
    <TH class=3D"r rowheader" scope=3Drow>&nbsp;</TH>
    <TH class=3D"r rowheader" scope=3Drow>3</TH>
    <TD class=3D"r data">6165</TD>
    <TD class=3D"r data">62764904</TD>
    <TD class=3D"r data">2257173</TD>
    <TD class=3D"r data">38.7959</TD>
    <TD class=3D"r data">0.9991</TD>
    <TD class=3D"r data">&nbsp;</TD>
    <TD class=3D"r data">&nbsp;</TD></TR>
  <TR>
    <TH class=3D"r rowheader" scope=3Drow>&nbsp;</TH>
    <TH class=3D"r rowheader" scope=3Drow>4</TH>
    <TD class=3D"r data">3381</TD>
    <TD class=3D"r data">32654144</TD>
    <TD class=3D"r data">1440910</TD>
    <TD class=3D"r data">20.1840</TD>
    <TD class=3D"r data">0.7775</TD>
    <TD class=3D"r data">&nbsp;</TD>
    <TD class=3D"r data">&nbsp;</TD></TR>
  <TR>
    <TH class=3D"r rowheader" scope=3Drow>&nbsp;</TH>
    <TH class=3D"r rowheader" scope=3Drow>Total</TH>
    <TD class=3D"r data">15499</TD>
    <TD class=3D"r data">161782372</TD>
    <TD class=3D"r data">3661321</TD>
    <TD class=3D"r data">100.000</TD>
    <TD class=3D"r data">&nbsp;</TD>
    <TD class=3D"r data">&nbsp;</TD>
    <TD class=3D"r =
data">&nbsp;</TD></TR></TBODY></TABLE></DIV></DIV><BR></DIV>
<DIV class=3Dbranch>
<P style=3D"PAGE-BREAK-AFTER: always"><BR></P>
<HR SIZE=3D3>
<A name=3DIDX73></A>
<TABLE class=3Dsystitleandfootercontainer cellSpacing=3D1 =
cellPadding=3D1 rules=3Dnone=20
width=3D"100%" summary=3D"Page Layout" border=3D0 frame=3Dvoid>
  <TBODY>
  <TR>
    <TD class=3D"c systemtitle">region in black to white=20
</TD></TR></TBODY></TABLE><BR>
<DIV class=3D"c proctitle">The SURVEYFREQ Procedure</DIV>
<P>
<DIV>
<DIV align=3Dcenter>
<TABLE class=3Dtable borderColor=3D#c1c1c1 cellSpacing=3D0 =
cellPadding=3D5 rules=3Dall=20
summary=3D"Procedure Surveyfreq: Data Summary" frame=3Dbox>
  <COLGROUP>
  <COL>
  <COL></COLGROUP>
  <THEAD>
  <TR>
    <TH class=3D"c b header" colSpan=3D2 scope=3Dcolgroup>Data =
Summary</TH></TR></THEAD>
  <TBODY>
  <TR>
    <TH class=3D"l rowheader" scope=3Drow>Number of Strata</TH>
    <TD class=3D"r data">165</TD></TR>
  <TR>
    <TH class=3D"l rowheader" scope=3Drow>Number of Clusters</TH>
    <TD class=3D"r data">364</TD></TR>
  <TR>
    <TH class=3D"l rowheader" scope=3Drow>Number of Observations</TH>
    <TD class=3D"r data">12610</TD></TR>
  <TR>
    <TH class=3D"l rowheader" scope=3Drow>Number of Observations =
Used</TH>
    <TD class=3D"r data">12243</TD></TR>
  <TR>
    <TH class=3D"l rowheader" scope=3Drow>Number of Obs with Nonpositive =

Weights</TH>
    <TD class=3D"r data">367</TD></TR>
  <TR>
    <TH class=3D"l rowheader" scope=3Drow>Sum of Weights</TH>
    <TD class=3D"r =
data">143371463</TD></TR></TBODY></TABLE></DIV></DIV><BR><A=20
name=3DIDX74></A>
<DIV>
<DIV align=3Dcenter>
<TABLE class=3Dtable borderColor=3D#c1c1c1 cellSpacing=3D0 =
cellPadding=3D5 rules=3Dall=20
summary=3D"Procedure Surveyfreq: CrossTabulation Table" frame=3Dbox>
  <COLGROUP>
  <COL>
  <COL></COLGROUP>
  <COLGROUP>
  <COL>
  <COL>
  <COL>
  <COL>
  <COL>
  <COL>
  <COL></COLGROUP>
  <THEAD>
  <TR>
    <TH class=3D"c b header" colSpan=3D9 scope=3Dcolgroup>Table of =
newraca by=20
    region</TH></TR>
  <TR>
    <TH class=3D"r b header" scope=3Dcol>newraca</TH>
    <TH class=3D"r b header" scope=3Dcol>region</TH>
    <TH class=3D"r b header" scope=3Dcol>Frequency</TH>
    <TH class=3D"r b header" scope=3Dcol>Weighted<BR>Frequency</TH>
    <TH class=3D"r b header" scope=3Dcol>Std Dev of<BR>Wgt Freq</TH>
    <TH class=3D"r b header" scope=3Dcol>Percent</TH>
    <TH class=3D"r b header" scope=3Dcol>Std Err of<BR>Percent</TH>
    <TH class=3D"r b header" scope=3Dcol>Row<BR>Percent</TH>
    <TH class=3D"r b header" scope=3Dcol>Std Err of<BR>Row =
Percent</TH></TR></THEAD>
  <TBODY>
  <TR>
    <TH class=3D"r rowheader" scope=3Drow>1</TH>
    <TH class=3D"r rowheader" scope=3Drow>1</TH>
    <TD class=3D"r data">1424</TD>
    <TD class=3D"r data">22966541</TD>
    <TD class=3D"r data">1533934</TD>
    <TD class=3D"r data">16.0189</TD>
    <TD class=3D"r data">0.9705</TD>
    <TD class=3D"r data">18.5296</TD>
    <TD class=3D"r data">1.0958</TD></TR>
  <TR>
    <TH class=3D"r rowheader" scope=3Drow>&nbsp;</TH>
    <TH class=3D"r rowheader" scope=3Drow>2</TH>
    <TD class=3D"r data">2407</TD>
    <TD class=3D"r data">31887882</TD>
    <TD class=3D"r data">1459930</TD>
    <TD class=3D"r data">22.2414</TD>
    <TD class=3D"r data">0.9364</TD>
    <TD class=3D"r data">25.7274</TD>
    <TD class=3D"r data">1.0713</TD></TR>
  <TR>
    <TH class=3D"r rowheader" scope=3Drow>&nbsp;</TH>
    <TH class=3D"r rowheader" scope=3Drow>3</TH>
    <TD class=3D"r data">3017</TD>
    <TD class=3D"r data">45764653</TD>
    <TD class=3D"r data">2170736</TD>
    <TD class=3D"r data">31.9203</TD>
    <TD class=3D"r data">1.1346</TD>
    <TD class=3D"r data">36.9234</TD>
    <TD class=3D"r data">1.2901</TD></TR>
  <TR>
    <TH class=3D"r rowheader" scope=3Drow>&nbsp;</TH>
    <TH class=3D"r rowheader" scope=3Drow>4</TH>
    <TD class=3D"r data">1810</TD>
    <TD class=3D"r data">23325903</TD>
    <TD class=3D"r data">1438450</TD>
    <TD class=3D"r data">16.2696</TD>
    <TD class=3D"r data">0.9168</TD>
    <TD class=3D"r data">18.8196</TD>
    <TD class=3D"r data">1.0404</TD></TR>
  <TR>
    <TH class=3D"r rowheader" scope=3Drow>&nbsp;</TH>
    <TH class=3D"r rowheader" scope=3Drow>Total</TH>
    <TD class=3D"r data">8658</TD>
    <TD class=3D"r data">123944979</TD>
    <TD class=3D"r data">3488514</TD>
    <TD class=3D"r data">86.4502</TD>
    <TD class=3D"r data">0.7747</TD>
    <TD class=3D"r data">100.000</TD>
    <TD class=3D"r data">&nbsp;</TD></TR>
  <TR>
    <TH class=3D"r rowheader" scope=3Drow>2</TH>
    <TH class=3D"r rowheader" scope=3Drow>1</TH>
    <TD class=3D"r data">604</TD>
    <TD class=3D"r data">3272351</TD>
    <TD class=3D"r data">336663</TD>
    <TD class=3D"r data">2.2824</TD>
    <TD class=3D"r data">0.2360</TD>
    <TD class=3D"r data">16.8448</TD>
    <TD class=3D"r data">1.7078</TD></TR>
  <TR>
    <TH class=3D"r rowheader" scope=3Drow>&nbsp;</TH>
    <TH class=3D"r rowheader" scope=3Drow>2</TH>
    <TD class=3D"r data">627</TD>
    <TD class=3D"r data">3649695</TD>
    <TD class=3D"r data">380706</TD>
    <TD class=3D"r data">2.5456</TD>
    <TD class=3D"r data">0.2702</TD>
    <TD class=3D"r data">18.7872</TD>
    <TD class=3D"r data">1.8950</TD></TR>
  <TR>
    <TH class=3D"r rowheader" scope=3Drow>&nbsp;</TH>
    <TH class=3D"r rowheader" scope=3Drow>3</TH>
    <TD class=3D"r data">2072</TD>
    <TD class=3D"r data">10685121</TD>
    <TD class=3D"r data">975002</TD>
    <TD class=3D"r data">7.4528</TD>
    <TD class=3D"r data">0.6467</TD>
    <TD class=3D"r data">55.0029</TD>
    <TD class=3D"r data">2.7640</TD></TR>
  <TR>
    <TH class=3D"r rowheader" scope=3Drow>&nbsp;</TH>
    <TH class=3D"r rowheader" scope=3Drow>4</TH>
    <TD class=3D"r data">282</TD>
    <TD class=3D"r data">1819317</TD>
    <TD class=3D"r data">280847</TD>
    <TD class=3D"r data">1.2690</TD>
    <TD class=3D"r data">0.1983</TD>
    <TD class=3D"r data">9.3651</TD>
    <TD class=3D"r data">1.3841</TD></TR>
  <TR>
    <TH class=3D"r rowheader" scope=3Drow>&nbsp;</TH>
    <TH class=3D"r rowheader" scope=3Drow>Total</TH>
    <TD class=3D"r data">3585</TD>
    <TD class=3D"r data">19426484</TD>
    <TD class=3D"r data">1159265</TD>
    <TD class=3D"r data">13.5498</TD>
    <TD class=3D"r data">0.7747</TD>
    <TD class=3D"r data">100.000</TD>
    <TD class=3D"r data">&nbsp;</TD></TR>
  <TR>
    <TH class=3D"r rowheader" scope=3Drow>Total</TH>
    <TH class=3D"r rowheader" scope=3Drow>1</TH>
    <TD class=3D"r data">2028</TD>
    <TD class=3D"r data">26238892</TD>
    <TD class=3D"r data">1499110</TD>
    <TD class=3D"r data">18.3013</TD>
    <TD class=3D"r data">0.9307</TD>
    <TD class=3D"r data">&nbsp;</TD>
    <TD class=3D"r data">&nbsp;</TD></TR>
  <TR>
    <TH class=3D"r rowheader" scope=3Drow>&nbsp;</TH>
    <TH class=3D"r rowheader" scope=3Drow>2</TH>
    <TD class=3D"r data">3034</TD>
    <TD class=3D"r data">35537578</TD>
    <TD class=3D"r data">1441018</TD>
    <TD class=3D"r data">24.7871</TD>
    <TD class=3D"r data">0.9254</TD>
    <TD class=3D"r data">&nbsp;</TD>
    <TD class=3D"r data">&nbsp;</TD></TR>
  <TR>
    <TH class=3D"r rowheader" scope=3Drow>&nbsp;</TH>
    <TH class=3D"r rowheader" scope=3Drow>3</TH>
    <TD class=3D"r data">5089</TD>
    <TD class=3D"r data">56449773</TD>
    <TD class=3D"r data">2440916</TD>
    <TD class=3D"r data">39.3731</TD>
    <TD class=3D"r data">1.1938</TD>
    <TD class=3D"r data">&nbsp;</TD>
    <TD class=3D"r data">&nbsp;</TD></TR>
  <TR>
    <TH class=3D"r rowheader" scope=3Drow>&nbsp;</TH>
    <TH class=3D"r rowheader" scope=3Drow>4</TH>
    <TD class=3D"r data">2092</TD>
    <TD class=3D"r data">25145220</TD>
    <TD class=3D"r data">1383487</TD>
    <TD class=3D"r data">17.5385</TD>
    <TD class=3D"r data">0.8748</TD>
    <TD class=3D"r data">&nbsp;</TD>
    <TD class=3D"r data">&nbsp;</TD></TR>
  <TR>
    <TH class=3D"r rowheader" scope=3Drow>&nbsp;</TH>
    <TH class=3D"r rowheader" scope=3Drow>Total</TH>
    <TD class=3D"r data">12243</TD>
    <TD class=3D"r data">143371463</TD>
    <TD class=3D"r data">3669265</TD>
    <TD class=3D"r data">100.000</TD>
    <TD class=3D"r data">&nbsp;</TD>
    <TD class=3D"r data">&nbsp;</TD>
    <TD class=3D"r =
data">&nbsp;</TD></TR></TBODY></TABLE></DIV></DIV><BR><A=20
name=3DIDX75></A>
<DIV>
<DIV align=3Dcenter>
<TABLE class=3Dtable borderColor=3D#c1c1c1 cellSpacing=3D0 =
cellPadding=3D5 rules=3Dall=20
summary=3D"Procedure Surveyfreq: Rao-Scott Chi-Square Test" frame=3Dbox>
  <COLGROUP>
  <COL>
  <COL></COLGROUP>
  <THEAD>
  <TR>
    <TH class=3D"c b header" colSpan=3D2 scope=3Dcolgroup>Rao-Scott =
Chi-Square=20
    Test</TH></TR></THEAD>
  <TBODY>
  <TR>
    <TH class=3D"l rowheader" scope=3Drow>Pearson Chi-Square</TH>
    <TD class=3D"r data">222.2414</TD></TR>
  <TR>
    <TH class=3D"l rowheader" scope=3Drow>Design Correction</TH>
    <TD class=3D"r data">4.7938</TD></TR>
  <TR>
    <TH class=3D"l rowheader" scope=3Drow>&nbsp;</TH>
    <TD class=3D"r data">&nbsp;</TD></TR>
  <TR>
    <TH class=3D"l rowheader" scope=3Drow>Rao-Scott Chi-Square</TH>
    <TD class=3D"r data">46.3605</TD></TR>
  <TR>
    <TH class=3D"l rowheader" scope=3Drow>DF</TH>
    <TD class=3D"r data">3</TD></TR>
  <TR>
    <TH class=3D"l rowheader" scope=3Drow>Pr &gt; ChiSq</TH>
    <TD class=3D"r data">&lt;.0001</TD></TR>
  <TR>
    <TH class=3D"l rowheader" scope=3Drow>&nbsp;</TH>
    <TD class=3D"r data">&nbsp;</TD></TR>
  <TR>
    <TH class=3D"l rowheader" scope=3Drow>F Value</TH>
    <TD class=3D"r data">15.4535</TD></TR>
  <TR>
    <TH class=3D"l rowheader" scope=3Drow>Num DF</TH>
    <TD class=3D"r data">3</TD></TR>
  <TR>
    <TH class=3D"l rowheader" scope=3Drow>Den DF</TH>
    <TD class=3D"r data">597</TD></TR>
  <TR>
    <TH class=3D"l rowheader" scope=3Drow>Pr &gt; F</TH>
    <TD class=3D"r data">&lt;.0001</TD></TR></TBODY>
  <TFOOT>
  <TR>
    <TH class=3D"c b footer" colSpan=3D2>Sample Size =3D=20
12243</TH></TR></TFOOT></TABLE></DIV></DIV><BR></DIV>
<DIV class=3Dbranch>
<P style=3D"PAGE-BREAK-AFTER: always"><BR></P>
<HR SIZE=3D3>
<A name=3DIDX76></A>
<TABLE class=3Dsystitleandfootercontainer cellSpacing=3D1 =
cellPadding=3D1 rules=3Dnone=20
width=3D"100%" summary=3D"Page Layout" border=3D0 frame=3Dvoid>
  <TBODY>
  <TR>
    <TD class=3D"c systemtitle">region in hispanic to white=20
</TD></TR></TBODY></TABLE><BR>
<DIV class=3D"c proctitle">The SURVEYFREQ Procedure</DIV>
<P>
<DIV>
<DIV align=3Dcenter>
<TABLE class=3Dtable borderColor=3D#c1c1c1 cellSpacing=3D0 =
cellPadding=3D5 rules=3Dall=20
summary=3D"Procedure Surveyfreq: Data Summary" frame=3Dbox>
  <COLGROUP>
  <COL>
  <COL></COLGROUP>
  <THEAD>
  <TR>
    <TH class=3D"c b header" colSpan=3D2 scope=3Dcolgroup>Data =
Summary</TH></TR></THEAD>
  <TBODY>
  <TR>
    <TH class=3D"l rowheader" scope=3Drow>Number of Strata</TH>
    <TD class=3D"r data">165</TD></TR>
  <TR>
    <TH class=3D"l rowheader" scope=3Drow>Number of Clusters</TH>
    <TD class=3D"r data">360</TD></TR>
  <TR>
    <TH class=3D"l rowheader" scope=3Drow>Number of Observations</TH>
    <TD class=3D"r data">12262</TD></TR>
  <TR>
    <TH class=3D"l rowheader" scope=3Drow>Number of Observations =
Used</TH>
    <TD class=3D"r data">11914</TD></TR>
  <TR>
    <TH class=3D"l rowheader" scope=3Drow>Number of Obs with Nonpositive =

Weights</TH>
    <TD class=3D"r data">348</TD></TR>
  <TR>
    <TH class=3D"l rowheader" scope=3Drow>Sum of Weights</TH>
    <TD class=3D"r =
data">142355887</TD></TR></TBODY></TABLE></DIV></DIV><BR><A=20
name=3DIDX77></A>
<DIV>
<DIV align=3Dcenter>
<TABLE class=3Dtable borderColor=3D#c1c1c1 cellSpacing=3D0 =
cellPadding=3D5 rules=3Dall=20
summary=3D"Procedure Surveyfreq: CrossTabulation Table" frame=3Dbox>
  <COLGROUP>
  <COL>
  <COL></COLGROUP>
  <COLGROUP>
  <COL>
  <COL>
  <COL>
  <COL>
  <COL>
  <COL>
  <COL></COLGROUP>
  <THEAD>
  <TR>
    <TH class=3D"c b header" colSpan=3D9 scope=3Dcolgroup>Table of =
newraca by=20
    region</TH></TR>
  <TR>
    <TH class=3D"r b header" scope=3Dcol>newraca</TH>
    <TH class=3D"r b header" scope=3Dcol>region</TH>
    <TH class=3D"r b header" scope=3Dcol>Frequency</TH>
    <TH class=3D"r b header" scope=3Dcol>Weighted<BR>Frequency</TH>
    <TH class=3D"r b header" scope=3Dcol>Std Dev of<BR>Wgt Freq</TH>
    <TH class=3D"r b header" scope=3Dcol>Percent</TH>
    <TH class=3D"r b header" scope=3Dcol>Std Err of<BR>Percent</TH>
    <TH class=3D"r b header" scope=3Dcol>Row<BR>Percent</TH>
    <TH class=3D"r b header" scope=3Dcol>Std Err of<BR>Row =
Percent</TH></TR></THEAD>
  <TBODY>
  <TR>
    <TH class=3D"r rowheader" scope=3Drow>1</TH>
    <TH class=3D"r rowheader" scope=3Drow>1</TH>
    <TD class=3D"r data">1424</TD>
    <TD class=3D"r data">22966541</TD>
    <TD class=3D"r data">1525841</TD>
    <TD class=3D"r data">16.1332</TD>
    <TD class=3D"r data">0.9715</TD>
    <TD class=3D"r data">18.5296</TD>
    <TD class=3D"r data">1.0919</TD></TR>
  <TR>
    <TH class=3D"r rowheader" scope=3Drow>&nbsp;</TH>
    <TH class=3D"r rowheader" scope=3Drow>2</TH>
    <TD class=3D"r data">2407</TD>
    <TD class=3D"r data">31887882</TD>
    <TD class=3D"r data">1461100</TD>
    <TD class=3D"r data">22.4001</TD>
    <TD class=3D"r data">0.9128</TD>
    <TD class=3D"r data">25.7274</TD>
    <TD class=3D"r data">1.0718</TD></TR>
  <TR>
    <TH class=3D"r rowheader" scope=3Drow>&nbsp;</TH>
    <TH class=3D"r rowheader" scope=3Drow>3</TH>
    <TD class=3D"r data">3017</TD>
    <TD class=3D"r data">45764653</TD>
    <TD class=3D"r data">2170427</TD>
    <TD class=3D"r data">32.1481</TD>
    <TD class=3D"r data">1.1962</TD>
    <TD class=3D"r data">36.9234</TD>
    <TD class=3D"r data">1.2885</TD></TR>
  <TR>
    <TH class=3D"r rowheader" scope=3Drow>&nbsp;</TH>
    <TH class=3D"r rowheader" scope=3Drow>4</TH>
    <TD class=3D"r data">1810</TD>
    <TD class=3D"r data">23325903</TD>
    <TD class=3D"r data">1434302</TD>
    <TD class=3D"r data">16.3856</TD>
    <TD class=3D"r data">0.9101</TD>
    <TD class=3D"r data">18.8196</TD>
    <TD class=3D"r data">1.0385</TD></TR>
  <TR>
    <TH class=3D"r rowheader" scope=3Drow>&nbsp;</TH>
    <TH class=3D"r rowheader" scope=3Drow>Total</TH>
    <TD class=3D"r data">8658</TD>
    <TD class=3D"r data">123944979</TD>
    <TD class=3D"r data">3478039</TD>
    <TD class=3D"r data">87.0670</TD>
    <TD class=3D"r data">0.7706</TD>
    <TD class=3D"r data">100.000</TD>
    <TD class=3D"r data">&nbsp;</TD></TR>
  <TR>
    <TH class=3D"r rowheader" scope=3Drow>3</TH>
    <TH class=3D"r rowheader" scope=3Drow>1</TH>
    <TD class=3D"r data">576</TD>
    <TD class=3D"r data">2926494</TD>
    <TD class=3D"r data">397473</TD>
    <TD class=3D"r data">2.0558</TD>
    <TD class=3D"r data">0.2848</TD>
    <TD class=3D"r data">15.8954</TD>
    <TD class=3D"r data">2.0371</TD></TR>
  <TR>
    <TH class=3D"r rowheader" scope=3Drow>&nbsp;</TH>
    <TH class=3D"r rowheader" scope=3Drow>2</TH>
    <TD class=3D"r data">315</TD>
    <TD class=3D"r data">1660360</TD>
    <TD class=3D"r data">219723</TD>
    <TD class=3D"r data">1.1663</TD>
    <TD class=3D"r data">0.1533</TD>
    <TD class=3D"r data">9.0183</TD>
    <TD class=3D"r data">1.1925</TD></TR>
  <TR>
    <TH class=3D"r rowheader" scope=3Drow>&nbsp;</TH>
    <TH class=3D"r rowheader" scope=3Drow>3</TH>
    <TD class=3D"r data">1076</TD>
    <TD class=3D"r data">6315131</TD>
    <TD class=3D"r data">908301</TD>
    <TD class=3D"r data">4.4362</TD>
    <TD class=3D"r data">0.6274</TD>
    <TD class=3D"r data">34.3010</TD>
    <TD class=3D"r data">3.4461</TD></TR>
  <TR>
    <TH class=3D"r rowheader" scope=3Drow>&nbsp;</TH>
    <TH class=3D"r rowheader" scope=3Drow>4</TH>
    <TD class=3D"r data">1289</TD>
    <TD class=3D"r data">7508924</TD>
    <TD class=3D"r data">445663</TD>
    <TD class=3D"r data">5.2748</TD>
    <TD class=3D"r data">0.3178</TD>
    <TD class=3D"r data">40.7852</TD>
    <TD class=3D"r data">2.6719</TD></TR>
  <TR>
    <TH class=3D"r rowheader" scope=3Drow>&nbsp;</TH>
    <TH class=3D"r rowheader" scope=3Drow>Total</TH>
    <TD class=3D"r data">3256</TD>
    <TD class=3D"r data">18410909</TD>
    <TD class=3D"r data">1111364</TD>
    <TD class=3D"r data">12.9330</TD>
    <TD class=3D"r data">0.7706</TD>
    <TD class=3D"r data">100.000</TD>
    <TD class=3D"r data">&nbsp;</TD></TR>
  <TR>
    <TH class=3D"r rowheader" scope=3Drow>Total</TH>
    <TH class=3D"r rowheader" scope=3Drow>1</TH>
    <TD class=3D"r data">2000</TD>
    <TD class=3D"r data">25893035</TD>
    <TD class=3D"r data">1450129</TD>
    <TD class=3D"r data">18.1889</TD>
    <TD class=3D"r data">0.9135</TD>
    <TD class=3D"r data">&nbsp;</TD>
    <TD class=3D"r data">&nbsp;</TD></TR>
  <TR>
    <TH class=3D"r rowheader" scope=3Drow>&nbsp;</TH>
    <TH class=3D"r rowheader" scope=3Drow>2</TH>
    <TD class=3D"r data">2722</TD>
    <TD class=3D"r data">33548242</TD>
    <TD class=3D"r data">1503951</TD>
    <TD class=3D"r data">23.5665</TD>
    <TD class=3D"r data">0.9369</TD>
    <TD class=3D"r data">&nbsp;</TD>
    <TD class=3D"r data">&nbsp;</TD></TR>
  <TR>
    <TH class=3D"r rowheader" scope=3Drow>&nbsp;</TH>
    <TH class=3D"r rowheader" scope=3Drow>3</TH>
    <TD class=3D"r data">4093</TD>
    <TD class=3D"r data">52079784</TD>
    <TD class=3D"r data">2208343</TD>
    <TD class=3D"r data">36.5842</TD>
    <TD class=3D"r data">1.1309</TD>
    <TD class=3D"r data">&nbsp;</TD>
    <TD class=3D"r data">&nbsp;</TD></TR>
  <TR>
    <TH class=3D"r rowheader" scope=3Drow>&nbsp;</TH>
    <TH class=3D"r rowheader" scope=3Drow>4</TH>
    <TD class=3D"r data">3099</TD>
    <TD class=3D"r data">30834827</TD>
    <TD class=3D"r data">1457937</TD>
    <TD class=3D"r data">21.6604</TD>
    <TD class=3D"r data">0.9022</TD>
    <TD class=3D"r data">&nbsp;</TD>
    <TD class=3D"r data">&nbsp;</TD></TR>
  <TR>
    <TH class=3D"r rowheader" scope=3Drow>&nbsp;</TH>
    <TH class=3D"r rowheader" scope=3Drow>Total</TH>
    <TD class=3D"r data">11914</TD>
    <TD class=3D"r data">142355887</TD>
    <TD class=3D"r data">3571599</TD>
    <TD class=3D"r data">100.000</TD>
    <TD class=3D"r data">&nbsp;</TD>
    <TD class=3D"r data">&nbsp;</TD>
    <TD class=3D"r =
data">&nbsp;</TD></TR></TBODY></TABLE></DIV></DIV><BR><A=20
name=3DIDX78></A>
<DIV>
<DIV align=3Dcenter>
<TABLE class=3Dtable borderColor=3D#c1c1c1 cellSpacing=3D0 =
cellPadding=3D5 rules=3Dall=20
summary=3D"Procedure Surveyfreq: Rao-Scott Chi-Square Test" frame=3Dbox>
  <COLGROUP>
  <COL>
  <COL></COLGROUP>
  <THEAD>
  <TR>
    <TH class=3D"c b header" colSpan=3D2 scope=3Dcolgroup>Rao-Scott =
Chi-Square=20
    Test</TH></TR></THEAD>
  <TBODY>
  <TR>
    <TH class=3D"l rowheader" scope=3Drow>Pearson Chi-Square</TH>
    <TD class=3D"r data">465.4113</TD></TR>
  <TR>
    <TH class=3D"l rowheader" scope=3Drow>Design Correction</TH>
    <TD class=3D"r data">5.9504</TD></TR>
  <TR>
    <TH class=3D"l rowheader" scope=3Drow>&nbsp;</TH>
    <TD class=3D"r data">&nbsp;</TD></TR>
  <TR>
    <TH class=3D"l rowheader" scope=3Drow>Rao-Scott Chi-Square</TH>
    <TD class=3D"r data">78.2150</TD></TR>
  <TR>
    <TH class=3D"l rowheader" scope=3Drow>DF</TH>
    <TD class=3D"r data">3</TD></TR>
  <TR>
    <TH class=3D"l rowheader" scope=3Drow>Pr &gt; ChiSq</TH>
    <TD class=3D"r data">&lt;.0001</TD></TR>
  <TR>
    <TH class=3D"l rowheader" scope=3Drow>&nbsp;</TH>
    <TD class=3D"r data">&nbsp;</TD></TR>
  <TR>
    <TH class=3D"l rowheader" scope=3Drow>F Value</TH>
    <TD class=3D"r data">26.0717</TD></TR>
  <TR>
    <TH class=3D"l rowheader" scope=3Drow>Num DF</TH>
    <TD class=3D"r data">3</TD></TR>
  <TR>
    <TH class=3D"l rowheader" scope=3Drow>Den DF</TH>
    <TD class=3D"r data">585</TD></TR>
  <TR>
    <TH class=3D"l rowheader" scope=3Drow>Pr &gt; F</TH>
    <TD class=3D"r data">&lt;.0001</TD></TR></TBODY>
  <TFOOT>
  <TR>
    <TH class=3D"c b footer" colSpan=3D2>Sample Size =3D=20
11914</TH></TR></TFOOT></TABLE></DIV></DIV><BR></DIV>
<DIV class=3Dbranch>
<P style=3D"PAGE-BREAK-AFTER: always"><BR></P>
<HR SIZE=3D3>
<A name=3DIDX79></A>
<TABLE class=3Dsystitleandfootercontainer cellSpacing=3D1 =
cellPadding=3D1 rules=3Dnone=20
width=3D"100%" summary=3D"Page Layout" border=3D0 frame=3Dvoid>
  <TBODY>
  <TR>
    <TD class=3D"c systemtitle">hidnew in three =
groups</TD></TR></TBODY></TABLE><BR>
<DIV class=3D"c proctitle">The SURVEYFREQ Procedure</DIV>
<P>
<DIV>
<DIV align=3Dcenter>
<TABLE class=3Dtable borderColor=3D#c1c1c1 cellSpacing=3D0 =
cellPadding=3D5 rules=3Dall=20
summary=3D"Procedure Surveyfreq: Data Summary" frame=3Dbox>
  <COLGROUP>
  <COL>
  <COL></COLGROUP>
  <THEAD>
  <TR>
    <TH class=3D"c b header" colSpan=3D2 scope=3Dcolgroup>Data =
Summary</TH></TR></THEAD>
  <TBODY>
  <TR>
    <TH class=3D"l rowheader" scope=3Drow>Number of Strata</TH>
    <TD class=3D"r data">165</TD></TR>
  <TR>
    <TH class=3D"l rowheader" scope=3Drow>Number of Clusters</TH>
    <TD class=3D"r data">365</TD></TR>
  <TR>
    <TH class=3D"l rowheader" scope=3Drow>Number of Observations</TH>
    <TD class=3D"r data">15971</TD></TR>
  <TR>
    <TH class=3D"l rowheader" scope=3Drow>Number of Observations =
Used</TH>
    <TD class=3D"r data">15499</TD></TR>
  <TR>
    <TH class=3D"l rowheader" scope=3Drow>Number of Obs with Nonpositive =

Weights</TH>
    <TD class=3D"r data">472</TD></TR>
  <TR>
    <TH class=3D"l rowheader" scope=3Drow>Sum of Weights</TH>
    <TD class=3D"r =
data">161782372</TD></TR></TBODY></TABLE></DIV></DIV><BR><A=20
name=3DIDX80></A>
<DIV>
<DIV align=3Dcenter>
<TABLE class=3Dtable borderColor=3D#c1c1c1 cellSpacing=3D0 =
cellPadding=3D5 rules=3Dall=20
summary=3D"Procedure Surveyfreq: CrossTabulation Table" frame=3Dbox>
  <COLGROUP>
  <COL>
  <COL></COLGROUP>
  <COLGROUP>
  <COL>
  <COL>
  <COL>
  <COL>
  <COL>
  <COL>
  <COL></COLGROUP>
  <THEAD>
  <TR>
    <TH class=3D"c b header" colSpan=3D9 scope=3Dcolgroup>Table of =
newraca by=20
    hidnew</TH></TR>
  <TR>
    <TH class=3D"r b header" scope=3Dcol>newraca</TH>
    <TH class=3D"r b header" scope=3Dcol>hidnew</TH>
    <TH class=3D"r b header" scope=3Dcol>Frequency</TH>
    <TH class=3D"r b header" scope=3Dcol>Weighted<BR>Frequency</TH>
    <TH class=3D"r b header" scope=3Dcol>Std Dev of<BR>Wgt Freq</TH>
    <TH class=3D"r b header" scope=3Dcol>Percent</TH>
    <TH class=3D"r b header" scope=3Dcol>Std Err of<BR>Percent</TH>
    <TH class=3D"r b header" scope=3Dcol>Row<BR>Percent</TH>
    <TH class=3D"r b header" scope=3Dcol>Std Err of<BR>Row =
Percent</TH></TR></THEAD>
  <TBODY>
  <TR>
    <TH class=3D"r rowheader" scope=3Drow>1</TH>
    <TH class=3D"r rowheader" scope=3Drow>1</TH>
    <TD class=3D"r data">1050</TD>
    <TD class=3D"r data">12817495</TD>
    <TD class=3D"r data">652849</TD>
    <TD class=3D"r data">7.9556</TD>
    <TD class=3D"r data">0.3606</TD>
    <TD class=3D"r data">10.3638</TD>
    <TD class=3D"r data">0.4755</TD></TR>
  <TR>
    <TH class=3D"r rowheader" scope=3Drow>&nbsp;</TH>
    <TH class=3D"r rowheader" scope=3Drow>2</TH>
    <TD class=3D"r data">2893</TD>
    <TD class=3D"r data">38399244</TD>
    <TD class=3D"r data">1564719</TD>
    <TD class=3D"r data">23.8338</TD>
    <TD class=3D"r data">0.7355</TD>
    <TD class=3D"r data">31.0483</TD>
    <TD class=3D"r data">0.8711</TD></TR>
  <TR>
    <TH class=3D"r rowheader" scope=3Drow>&nbsp;</TH>
    <TH class=3D"r rowheader" scope=3Drow>3</TH>
    <TD class=3D"r data">3754</TD>
    <TD class=3D"r data">57511782</TD>
    <TD class=3D"r data">1960896</TD>
    <TD class=3D"r data">35.6967</TD>
    <TD class=3D"r data">0.7705</TD>
    <TD class=3D"r data">46.5020</TD>
    <TD class=3D"r data">0.8692</TD></TR>
  <TR>
    <TH class=3D"r rowheader" scope=3Drow>&nbsp;</TH>
    <TH class=3D"r rowheader" scope=3Drow>4</TH>
    <TD class=3D"r data">935</TD>
    <TD class=3D"r data">14947347</TD>
    <TD class=3D"r data">941096</TD>
    <TD class=3D"r data">9.2776</TD>
    <TD class=3D"r data">0.5367</TD>
    <TD class=3D"r data">12.0859</TD>
    <TD class=3D"r data">0.6840</TD></TR>
  <TR>
    <TH class=3D"r rowheader" scope=3Drow>&nbsp;</TH>
    <TH class=3D"r rowheader" scope=3Drow>Total</TH>
    <TD class=3D"r data">8632</TD>
    <TD class=3D"r data">123675867</TD>
    <TD class=3D"r data">3480530</TD>
    <TD class=3D"r data">76.7637</TD>
    <TD class=3D"r data">0.8324</TD>
    <TD class=3D"r data">100.000</TD>
    <TD class=3D"r data">&nbsp;</TD></TR>
  <TR>
    <TH class=3D"r rowheader" scope=3Drow>2</TH>
    <TH class=3D"r rowheader" scope=3Drow>1</TH>
    <TD class=3D"r data">852</TD>
    <TD class=3D"r data">3800899</TD>
    <TD class=3D"r data">357957</TD>
    <TD class=3D"r data">2.3592</TD>
    <TD class=3D"r data">0.2236</TD>
    <TD class=3D"r data">19.7340</TD>
    <TD class=3D"r data">1.0969</TD></TR>
  <TR>
    <TH class=3D"r rowheader" scope=3Drow>&nbsp;</TH>
    <TH class=3D"r rowheader" scope=3Drow>2</TH>
    <TD class=3D"r data">1318</TD>
    <TD class=3D"r data">6557803</TD>
    <TD class=3D"r data">447596</TD>
    <TD class=3D"r data">4.0703</TD>
    <TD class=3D"r data">0.2724</TD>
    <TD class=3D"r data">34.0476</TD>
    <TD class=3D"r data">1.0364</TD></TR>
  <TR>
    <TH class=3D"r rowheader" scope=3Drow>&nbsp;</TH>
    <TH class=3D"r rowheader" scope=3Drow>3</TH>
    <TD class=3D"r data">1217</TD>
    <TD class=3D"r data">7779399</TD>
    <TD class=3D"r data">467872</TD>
    <TD class=3D"r data">4.8286</TD>
    <TD class=3D"r data">0.2873</TD>
    <TD class=3D"r data">40.3900</TD>
    <TD class=3D"r data">1.4098</TD></TR>
  <TR>
    <TH class=3D"r rowheader" scope=3Drow>&nbsp;</TH>
    <TH class=3D"r rowheader" scope=3Drow>4</TH>
    <TD class=3D"r data">161</TD>
    <TD class=3D"r data">1122593</TD>
    <TD class=3D"r data">130643</TD>
    <TD class=3D"r data">0.6968</TD>
    <TD class=3D"r data">0.0802</TD>
    <TD class=3D"r data">5.8284</TD>
    <TD class=3D"r data">0.5899</TD></TR>
  <TR>
    <TH class=3D"r rowheader" scope=3Drow>&nbsp;</TH>
    <TH class=3D"r rowheader" scope=3Drow>Total</TH>
    <TD class=3D"r data">3548</TD>
    <TD class=3D"r data">19260694</TD>
    <TD class=3D"r data">1151205</TD>
    <TD class=3D"r data">11.9548</TD>
    <TD class=3D"r data">0.7058</TD>
    <TD class=3D"r data">100.000</TD>
    <TD class=3D"r data">&nbsp;</TD></TR>
  <TR>
    <TH class=3D"r rowheader" scope=3Drow>3</TH>
    <TH class=3D"r rowheader" scope=3Drow>1</TH>
    <TD class=3D"r data">1426</TD>
    <TD class=3D"r data">6663821</TD>
    <TD class=3D"r data">557086</TD>
    <TD class=3D"r data">4.1361</TD>
    <TD class=3D"r data">0.3553</TD>
    <TD class=3D"r data">36.6631</TD>
    <TD class=3D"r data">1.6698</TD></TR>
  <TR>
    <TH class=3D"r rowheader" scope=3Drow>&nbsp;</TH>
    <TH class=3D"r rowheader" scope=3Drow>2</TH>
    <TD class=3D"r data">792</TD>
    <TD class=3D"r data">4545260</TD>
    <TD class=3D"r data">371906</TD>
    <TD class=3D"r data">2.8212</TD>
    <TD class=3D"r data">0.2298</TD>
    <TD class=3D"r data">25.0071</TD>
    <TD class=3D"r data">1.2820</TD></TR>
  <TR>
    <TH class=3D"r rowheader" scope=3Drow>&nbsp;</TH>
    <TH class=3D"r rowheader" scope=3Drow>3</TH>
    <TD class=3D"r data">886</TD>
    <TD class=3D"r data">6212530</TD>
    <TD class=3D"r data">422513</TD>
    <TD class=3D"r data">3.8560</TD>
    <TD class=3D"r data">0.2611</TD>
    <TD class=3D"r data">34.1802</TD>
    <TD class=3D"r data">1.5771</TD></TR>
  <TR>
    <TH class=3D"r rowheader" scope=3Drow>&nbsp;</TH>
    <TH class=3D"r rowheader" scope=3Drow>4</TH>
    <TD class=3D"r data">99</TD>
    <TD class=3D"r data">754231</TD>
    <TD class=3D"r data">95518</TD>
    <TD class=3D"r data">0.4681</TD>
    <TD class=3D"r data">0.0603</TD>
    <TD class=3D"r data">4.1496</TD>
    <TD class=3D"r data">0.5202</TD></TR>
  <TR>
    <TH class=3D"r rowheader" scope=3Drow>&nbsp;</TH>
    <TH class=3D"r rowheader" scope=3Drow>Total</TH>
    <TD class=3D"r data">3203</TD>
    <TD class=3D"r data">18175842</TD>
    <TD class=3D"r data">1103429</TD>
    <TD class=3D"r data">11.2815</TD>
    <TD class=3D"r data">0.6975</TD>
    <TD class=3D"r data">100.000</TD>
    <TD class=3D"r data">&nbsp;</TD></TR>
  <TR>
    <TH class=3D"r rowheader" scope=3Drow>Total</TH>
    <TH class=3D"r rowheader" scope=3Drow>1</TH>
    <TD class=3D"r data">3328</TD>
    <TD class=3D"r data">23282215</TD>
    <TD class=3D"r data">879115</TD>
    <TD class=3D"r data">14.4509</TD>
    <TD class=3D"r data">0.5128</TD>
    <TD class=3D"r data">&nbsp;</TD>
    <TD class=3D"r data">&nbsp;</TD></TR>
  <TR>
    <TH class=3D"r rowheader" scope=3Drow>&nbsp;</TH>
    <TH class=3D"r rowheader" scope=3Drow>2</TH>
    <TD class=3D"r data">5003</TD>
    <TD class=3D"r data">49502306</TD>
    <TD class=3D"r data">1630426</TD>
    <TD class=3D"r data">30.7253</TD>
    <TD class=3D"r data">0.6913</TD>
    <TD class=3D"r data">&nbsp;</TD>
    <TD class=3D"r data">&nbsp;</TD></TR>
  <TR>
    <TH class=3D"r rowheader" scope=3Drow>&nbsp;</TH>
    <TH class=3D"r rowheader" scope=3Drow>3</TH>
    <TD class=3D"r data">5857</TD>
    <TD class=3D"r data">71503711</TD>
    <TD class=3D"r data">2029372</TD>
    <TD class=3D"r data">44.3813</TD>
    <TD class=3D"r data">0.6780</TD>
    <TD class=3D"r data">&nbsp;</TD>
    <TD class=3D"r data">&nbsp;</TD></TR>
  <TR>
    <TH class=3D"r rowheader" scope=3Drow>&nbsp;</TH>
    <TH class=3D"r rowheader" scope=3Drow>4</TH>
    <TD class=3D"r data">1195</TD>
    <TD class=3D"r data">16824171</TD>
    <TD class=3D"r data">956162</TD>
    <TD class=3D"r data">10.4425</TD>
    <TD class=3D"r data">0.5411</TD>
    <TD class=3D"r data">&nbsp;</TD>
    <TD class=3D"r data">&nbsp;</TD></TR>
  <TR>
    <TH class=3D"r rowheader" scope=3Drow>&nbsp;</TH>
    <TH class=3D"r rowheader" scope=3Drow>Total</TH>
    <TD class=3D"r data">15383</TD>
    <TD class=3D"r data">161112403</TD>
    <TD class=3D"r data">3647872</TD>
    <TD class=3D"r data">100.000</TD>
    <TD class=3D"r data">&nbsp;</TD>
    <TD class=3D"r data">&nbsp;</TD>
    <TD class=3D"r data">&nbsp;</TD></TR></TBODY>
  <TFOOT>
  <TR>
    <TH class=3D"c b footer" colSpan=3D9>Frequency Missing =3D=20
116</TH></TR></TFOOT></TABLE></DIV></DIV><BR></DIV>
<DIV class=3Dbranch>
<P style=3D"PAGE-BREAK-AFTER: always"><BR></P>
<HR SIZE=3D3>
<A name=3DIDX81></A>
<TABLE class=3Dsystitleandfootercontainer cellSpacing=3D1 =
cellPadding=3D1 rules=3Dnone=20
width=3D"100%" summary=3D"Page Layout" border=3D0 frame=3Dvoid>
  <TBODY>
  <TR>
    <TD class=3D"c systemtitle">hidnew in black to white=20
</TD></TR></TBODY></TABLE><BR>
<DIV class=3D"c proctitle">The SURVEYFREQ Procedure</DIV>
<P>
<DIV>
<DIV align=3Dcenter>
<TABLE class=3Dtable borderColor=3D#c1c1c1 cellSpacing=3D0 =
cellPadding=3D5 rules=3Dall=20
summary=3D"Procedure Surveyfreq: Data Summary" frame=3Dbox>
  <COLGROUP>
  <COL>
  <COL></COLGROUP>
  <THEAD>
  <TR>
    <TH class=3D"c b header" colSpan=3D2 scope=3Dcolgroup>Data =
Summary</TH></TR></THEAD>
  <TBODY>
  <TR>
    <TH class=3D"l rowheader" scope=3Drow>Number of Strata</TH>
    <TD class=3D"r data">165</TD></TR>
  <TR>
    <TH class=3D"l rowheader" scope=3Drow>Number of Clusters</TH>
    <TD class=3D"r data">364</TD></TR>
  <TR>
    <TH class=3D"l rowheader" scope=3Drow>Number of Observations</TH>
    <TD class=3D"r data">12610</TD></TR>
  <TR>
    <TH class=3D"l rowheader" scope=3Drow>Number of Observations =
Used</TH>
    <TD class=3D"r data">12243</TD></TR>
  <TR>
    <TH class=3D"l rowheader" scope=3Drow>Number of Obs with Nonpositive =

Weights</TH>
    <TD class=3D"r data">367</TD></TR>
  <TR>
    <TH class=3D"l rowheader" scope=3Drow>Sum of Weights</TH>
    <TD class=3D"r =
data">143371463</TD></TR></TBODY></TABLE></DIV></DIV><BR><A=20
name=3DIDX82></A>
<DIV>
<DIV align=3Dcenter>
<TABLE class=3Dtable borderColor=3D#c1c1c1 cellSpacing=3D0 =
cellPadding=3D5 rules=3Dall=20
summary=3D"Procedure Surveyfreq: CrossTabulation Table" frame=3Dbox>
  <COLGROUP>
  <COL>
  <COL></COLGROUP>
  <COLGROUP>
  <COL>
  <COL>
  <COL>
  <COL>
  <COL>
  <COL>
  <COL></COLGROUP>
  <THEAD>
  <TR>
    <TH class=3D"c b header" colSpan=3D9 scope=3Dcolgroup>Table of =
newraca by=20
    hidnew</TH></TR>
  <TR>
    <TH class=3D"r b header" scope=3Dcol>newraca</TH>
    <TH class=3D"r b header" scope=3Dcol>hidnew</TH>
    <TH class=3D"r b header" scope=3Dcol>Frequency</TH>
    <TH class=3D"r b header" scope=3Dcol>Weighted<BR>Frequency</TH>
    <TH class=3D"r b header" scope=3Dcol>Std Dev of<BR>Wgt Freq</TH>
    <TH class=3D"r b header" scope=3Dcol>Percent</TH>
    <TH class=3D"r b header" scope=3Dcol>Std Err of<BR>Percent</TH>
    <TH class=3D"r b header" scope=3Dcol>Row<BR>Percent</TH>
    <TH class=3D"r b header" scope=3Dcol>Std Err of<BR>Row =
Percent</TH></TR></THEAD>
  <TBODY>
  <TR>
    <TH class=3D"r rowheader" scope=3Drow>1</TH>
    <TH class=3D"r rowheader" scope=3Drow>1</TH>
    <TD class=3D"r data">1050</TD>
    <TD class=3D"r data">12817495</TD>
    <TD class=3D"r data">652550</TD>
    <TD class=3D"r data">8.9673</TD>
    <TD class=3D"r data">0.4019</TD>
    <TD class=3D"r data">10.3638</TD>
    <TD class=3D"r data">0.4757</TD></TR>
  <TR>
    <TH class=3D"r rowheader" scope=3Drow>&nbsp;</TH>
    <TH class=3D"r rowheader" scope=3Drow>2</TH>
    <TD class=3D"r data">2893</TD>
    <TD class=3D"r data">38399244</TD>
    <TD class=3D"r data">1564054</TD>
    <TD class=3D"r data">26.8645</TD>
    <TD class=3D"r data">0.7724</TD>
    <TD class=3D"r data">31.0483</TD>
    <TD class=3D"r data">0.8712</TD></TR>
  <TR>
    <TH class=3D"r rowheader" scope=3Drow>&nbsp;</TH>
    <TH class=3D"r rowheader" scope=3Drow>3</TH>
    <TD class=3D"r data">3754</TD>
    <TD class=3D"r data">57511782</TD>
    <TD class=3D"r data">1960080</TD>
    <TD class=3D"r data">40.2359</TD>
    <TD class=3D"r data">0.8517</TD>
    <TD class=3D"r data">46.5020</TD>
    <TD class=3D"r data">0.8692</TD></TR>
  <TR>
    <TH class=3D"r rowheader" scope=3Drow>&nbsp;</TH>
    <TH class=3D"r rowheader" scope=3Drow>4</TH>
    <TD class=3D"r data">935</TD>
    <TD class=3D"r data">14947347</TD>
    <TD class=3D"r data">941096</TD>
    <TD class=3D"r data">10.4573</TD>
    <TD class=3D"r data">0.6153</TD>
    <TD class=3D"r data">12.0859</TD>
    <TD class=3D"r data">0.6839</TD></TR>
  <TR>
    <TH class=3D"r rowheader" scope=3Drow>&nbsp;</TH>
    <TH class=3D"r rowheader" scope=3Drow>Total</TH>
    <TD class=3D"r data">8632</TD>
    <TD class=3D"r data">123675867</TD>
    <TD class=3D"r data">3477808</TD>
    <TD class=3D"r data">86.5250</TD>
    <TD class=3D"r data">0.7708</TD>
    <TD class=3D"r data">100.000</TD>
    <TD class=3D"r data">&nbsp;</TD></TR>
  <TR>
    <TH class=3D"r rowheader" scope=3Drow>2</TH>
    <TH class=3D"r rowheader" scope=3Drow>1</TH>
    <TD class=3D"r data">852</TD>
    <TD class=3D"r data">3800899</TD>
    <TD class=3D"r data">357957</TD>
    <TD class=3D"r data">2.6592</TD>
    <TD class=3D"r data">0.2456</TD>
    <TD class=3D"r data">19.7340</TD>
    <TD class=3D"r data">1.0970</TD></TR>
  <TR>
    <TH class=3D"r rowheader" scope=3Drow>&nbsp;</TH>
    <TH class=3D"r rowheader" scope=3Drow>2</TH>
    <TD class=3D"r data">1318</TD>
    <TD class=3D"r data">6557803</TD>
    <TD class=3D"r data">447596</TD>
    <TD class=3D"r data">4.5879</TD>
    <TD class=3D"r data">0.2981</TD>
    <TD class=3D"r data">34.0476</TD>
    <TD class=3D"r data">1.0369</TD></TR>
  <TR>
    <TH class=3D"r rowheader" scope=3Drow>&nbsp;</TH>
    <TH class=3D"r rowheader" scope=3Drow>3</TH>
    <TD class=3D"r data">1217</TD>
    <TD class=3D"r data">7779399</TD>
    <TD class=3D"r data">467872</TD>
    <TD class=3D"r data">5.4426</TD>
    <TD class=3D"r data">0.3208</TD>
    <TD class=3D"r data">40.3900</TD>
    <TD class=3D"r data">1.4098</TD></TR>
  <TR>
    <TH class=3D"r rowheader" scope=3Drow>&nbsp;</TH>
    <TH class=3D"r rowheader" scope=3Drow>4</TH>
    <TD class=3D"r data">161</TD>
    <TD class=3D"r data">1122593</TD>
    <TD class=3D"r data">130643</TD>
    <TD class=3D"r data">0.7854</TD>
    <TD class=3D"r data">0.0898</TD>
    <TD class=3D"r data">5.8284</TD>
    <TD class=3D"r data">0.5899</TD></TR>
  <TR>
    <TH class=3D"r rowheader" scope=3Drow>&nbsp;</TH>
    <TH class=3D"r rowheader" scope=3Drow>Total</TH>
    <TD class=3D"r data">3548</TD>
    <TD class=3D"r data">19260694</TD>
    <TD class=3D"r data">1151132</TD>
    <TD class=3D"r data">13.4750</TD>
    <TD class=3D"r data">0.7708</TD>
    <TD class=3D"r data">100.000</TD>
    <TD class=3D"r data">&nbsp;</TD></TR>
  <TR>
    <TH class=3D"r rowheader" scope=3Drow>Total</TH>
    <TH class=3D"r rowheader" scope=3Drow>1</TH>
    <TD class=3D"r data">1902</TD>
    <TD class=3D"r data">16618394</TD>
    <TD class=3D"r data">772171</TD>
    <TD class=3D"r data">11.6264</TD>
    <TD class=3D"r data">0.4697</TD>
    <TD class=3D"r data">&nbsp;</TD>
    <TD class=3D"r data">&nbsp;</TD></TR>
  <TR>
    <TH class=3D"r rowheader" scope=3Drow>&nbsp;</TH>
    <TH class=3D"r rowheader" scope=3Drow>2</TH>
    <TD class=3D"r data">4211</TD>
    <TD class=3D"r data">44957046</TD>
    <TD class=3D"r data">1654739</TD>
    <TD class=3D"r data">31.4524</TD>
    <TD class=3D"r data">0.7575</TD>
    <TD class=3D"r data">&nbsp;</TD>
    <TD class=3D"r data">&nbsp;</TD></TR>
  <TR>
    <TH class=3D"r rowheader" scope=3Drow>&nbsp;</TH>
    <TH class=3D"r rowheader" scope=3Drow>3</TH>
    <TD class=3D"r data">4971</TD>
    <TD class=3D"r data">65291181</TD>
    <TD class=3D"r data">1989475</TD>
    <TD class=3D"r data">45.6784</TD>
    <TD class=3D"r data">0.7683</TD>
    <TD class=3D"r data">&nbsp;</TD>
    <TD class=3D"r data">&nbsp;</TD></TR>
  <TR>
    <TH class=3D"r rowheader" scope=3Drow>&nbsp;</TH>
    <TH class=3D"r rowheader" scope=3Drow>4</TH>
    <TD class=3D"r data">1096</TD>
    <TD class=3D"r data">16069940</TD>
    <TD class=3D"r data">945142</TD>
    <TD class=3D"r data">11.2427</TD>
    <TD class=3D"r data">0.6117</TD>
    <TD class=3D"r data">&nbsp;</TD>
    <TD class=3D"r data">&nbsp;</TD></TR>
  <TR>
    <TH class=3D"r rowheader" scope=3Drow>&nbsp;</TH>
    <TH class=3D"r rowheader" scope=3Drow>Total</TH>
    <TD class=3D"r data">12180</TD>
    <TD class=3D"r data">142936561</TD>
    <TD class=3D"r data">3660720</TD>
    <TD class=3D"r data">100.000</TD>
    <TD class=3D"r data">&nbsp;</TD>
    <TD class=3D"r data">&nbsp;</TD>
    <TD class=3D"r data">&nbsp;</TD></TR></TBODY>
  <TFOOT>
  <TR>
    <TH class=3D"c b footer" colSpan=3D9>Frequency Missing =3D=20
63</TH></TR></TFOOT></TABLE></DIV></DIV><BR><A name=3DIDX83></A>
<DIV>
<DIV align=3Dcenter>
<TABLE class=3Dtable borderColor=3D#c1c1c1 cellSpacing=3D0 =
cellPadding=3D5 rules=3Dall=20
summary=3D"Procedure Surveyfreq: Rao-Scott Chi-Square Test" frame=3Dbox>
  <COLGROUP>
  <COL>
  <COL></COLGROUP>
  <THEAD>
  <TR>
    <TH class=3D"c b header" colSpan=3D2 scope=3Dcolgroup>Rao-Scott =
Chi-Square=20
    Test</TH></TR></THEAD>
  <TBODY>
  <TR>
    <TH class=3D"l rowheader" scope=3Drow>Pearson Chi-Square</TH>
    <TD class=3D"r data">172.3774</TD></TR>
  <TR>
    <TH class=3D"l rowheader" scope=3Drow>Design Correction</TH>
    <TD class=3D"r data">1.2710</TD></TR>
  <TR>
    <TH class=3D"l rowheader" scope=3Drow>&nbsp;</TH>
    <TD class=3D"r data">&nbsp;</TD></TR>
  <TR>
    <TH class=3D"l rowheader" scope=3Drow>Rao-Scott Chi-Square</TH>
    <TD class=3D"r data">135.6223</TD></TR>
  <TR>
    <TH class=3D"l rowheader" scope=3Drow>DF</TH>
    <TD class=3D"r data">3</TD></TR>
  <TR>
    <TH class=3D"l rowheader" scope=3Drow>Pr &gt; ChiSq</TH>
    <TD class=3D"r data">&lt;.0001</TD></TR>
  <TR>
    <TH class=3D"l rowheader" scope=3Drow>&nbsp;</TH>
    <TD class=3D"r data">&nbsp;</TD></TR>
  <TR>
    <TH class=3D"l rowheader" scope=3Drow>F Value</TH>
    <TD class=3D"r data">45.2074</TD></TR>
  <TR>
    <TH class=3D"l rowheader" scope=3Drow>Num DF</TH>
    <TD class=3D"r data">3</TD></TR>
  <TR>
    <TH class=3D"l rowheader" scope=3Drow>Den DF</TH>
    <TD class=3D"r data">594</TD></TR>
  <TR>
    <TH class=3D"l rowheader" scope=3Drow>Pr &gt; F</TH>
    <TD class=3D"r data">&lt;.0001</TD></TR></TBODY>
  <TFOOT>
  <TR>
    <TH class=3D"c b footer" colSpan=3D2>Sample Size =3D=20
12180</TH></TR></TFOOT></TABLE></DIV></DIV><BR></DIV>
<DIV class=3Dbranch>
<P style=3D"PAGE-BREAK-AFTER: always"><BR></P>
<HR SIZE=3D3>
<A name=3DIDX84></A>
<TABLE class=3Dsystitleandfootercontainer cellSpacing=3D1 =
cellPadding=3D1 rules=3Dnone=20
width=3D"100%" summary=3D"Page Layout" border=3D0 frame=3Dvoid>
  <TBODY>
  <TR>
    <TD class=3D"c systemtitle">hidnew in hispanic to white=20
</TD></TR></TBODY></TABLE><BR>
<DIV class=3D"c proctitle">The SURVEYFREQ Procedure</DIV>
<P>
<DIV>
<DIV align=3Dcenter>
<TABLE class=3Dtable borderColor=3D#c1c1c1 cellSpacing=3D0 =
cellPadding=3D5 rules=3Dall=20
summary=3D"Procedure Surveyfreq: Data Summary" frame=3Dbox>
  <COLGROUP>
  <COL>
  <COL></COLGROUP>
  <THEAD>
  <TR>
    <TH class=3D"c b header" colSpan=3D2 scope=3Dcolgroup>Data =
Summary</TH></TR></THEAD>
  <TBODY>
  <TR>
    <TH class=3D"l rowheader" scope=3Drow>Number of Strata</TH>
    <TD class=3D"r data">165</TD></TR>
  <TR>
    <TH class=3D"l rowheader" scope=3Drow>Number of Clusters</TH>
    <TD class=3D"r data">360</TD></TR>
  <TR>
    <TH class=3D"l rowheader" scope=3Drow>Number of Observations</TH>
    <TD class=3D"r data">12262</TD></TR>
  <TR>
    <TH class=3D"l rowheader" scope=3Drow>Number of Observations =
Used</TH>
    <TD class=3D"r data">11914</TD></TR>
  <TR>
    <TH class=3D"l rowheader" scope=3Drow>Number of Obs with Nonpositive =

Weights</TH>
    <TD class=3D"r data">348</TD></TR>
  <TR>
    <TH class=3D"l rowheader" scope=3Drow>Sum of Weights</TH>
    <TD class=3D"r =
data">142355887</TD></TR></TBODY></TABLE></DIV></DIV><BR><A=20
name=3DIDX85></A>
<DIV>
<DIV align=3Dcenter>
<TABLE class=3Dtable borderColor=3D#c1c1c1 cellSpacing=3D0 =
cellPadding=3D5 rules=3Dall=20
summary=3D"Procedure Surveyfreq: CrossTabulation Table" frame=3Dbox>
  <COLGROUP>
  <COL>
  <COL></COLGROUP>
  <COLGROUP>
  <COL>
  <COL>
  <COL>
  <COL>
  <COL>
  <COL>
  <COL></COLGROUP>
  <THEAD>
  <TR>
    <TH class=3D"c b header" colSpan=3D9 scope=3Dcolgroup>Table of =
newraca by=20
    hidnew</TH></TR>
  <TR>
    <TH class=3D"r b header" scope=3Dcol>newraca</TH>
    <TH class=3D"r b header" scope=3Dcol>hidnew</TH>
    <TH class=3D"r b header" scope=3Dcol>Frequency</TH>
    <TH class=3D"r b header" scope=3Dcol>Weighted<BR>Frequency</TH>
    <TH class=3D"r b header" scope=3Dcol>Std Dev of<BR>Wgt Freq</TH>
    <TH class=3D"r b header" scope=3Dcol>Percent</TH>
    <TH class=3D"r b header" scope=3Dcol>Std Err of<BR>Percent</TH>
    <TH class=3D"r b header" scope=3Dcol>Row<BR>Percent</TH>
    <TH class=3D"r b header" scope=3Dcol>Std Err of<BR>Row =
Percent</TH></TR></THEAD>
  <TBODY>
  <TR>
    <TH class=3D"r rowheader" scope=3Drow>1</TH>
    <TH class=3D"r rowheader" scope=3Drow>1</TH>
    <TD class=3D"r data">1050</TD>
    <TD class=3D"r data">12817495</TD>
    <TD class=3D"r data">652849</TD>
    <TD class=3D"r data">9.0358</TD>
    <TD class=3D"r data">0.4211</TD>
    <TD class=3D"r data">10.3638</TD>
    <TD class=3D"r data">0.4756</TD></TR>
  <TR>
    <TH class=3D"r rowheader" scope=3Drow>&nbsp;</TH>
    <TH class=3D"r rowheader" scope=3Drow>2</TH>
    <TD class=3D"r data">2893</TD>
    <TD class=3D"r data">38399244</TD>
    <TD class=3D"r data">1563138</TD>
    <TD class=3D"r data">27.0700</TD>
    <TD class=3D"r data">0.8386</TD>
    <TD class=3D"r data">31.0483</TD>
    <TD class=3D"r data">0.8716</TD></TR>
  <TR>
    <TH class=3D"r rowheader" scope=3Drow>&nbsp;</TH>
    <TH class=3D"r rowheader" scope=3Drow>3</TH>
    <TD class=3D"r data">3754</TD>
    <TD class=3D"r data">57511782</TD>
    <TD class=3D"r data">1958220</TD>
    <TD class=3D"r data">40.5436</TD>
    <TD class=3D"r data">0.8176</TD>
    <TD class=3D"r data">46.5020</TD>
    <TD class=3D"r data">0.8693</TD></TR>
  <TR>
    <TH class=3D"r rowheader" scope=3Drow>&nbsp;</TH>
    <TH class=3D"r rowheader" scope=3Drow>4</TH>
    <TD class=3D"r data">935</TD>
    <TD class=3D"r data">14947347</TD>
    <TD class=3D"r data">939981</TD>
    <TD class=3D"r data">10.5373</TD>
    <TD class=3D"r data">0.5895</TD>
    <TD class=3D"r data">12.0859</TD>
    <TD class=3D"r data">0.6843</TD></TR>
  <TR>
    <TH class=3D"r rowheader" scope=3Drow>&nbsp;</TH>
    <TH class=3D"r rowheader" scope=3Drow>Total</TH>
    <TD class=3D"r data">8632</TD>
    <TD class=3D"r data">123675867</TD>
    <TD class=3D"r data">3470931</TD>
    <TD class=3D"r data">87.1867</TD>
    <TD class=3D"r data">0.7681</TD>
    <TD class=3D"r data">100.000</TD>
    <TD class=3D"r data">&nbsp;</TD></TR>
  <TR>
    <TH class=3D"r rowheader" scope=3Drow>3</TH>
    <TH class=3D"r rowheader" scope=3Drow>1</TH>
    <TD class=3D"r data">1426</TD>
    <TD class=3D"r data">6663821</TD>
    <TD class=3D"r data">556805</TD>
    <TD class=3D"r data">4.6977</TD>
    <TD class=3D"r data">0.3985</TD>
    <TD class=3D"r data">36.6631</TD>
    <TD class=3D"r data">1.6698</TD></TR>
  <TR>
    <TH class=3D"r rowheader" scope=3Drow>&nbsp;</TH>
    <TH class=3D"r rowheader" scope=3Drow>2</TH>
    <TD class=3D"r data">792</TD>
    <TD class=3D"r data">4545260</TD>
    <TD class=3D"r data">371906</TD>
    <TD class=3D"r data">3.2042</TD>
    <TD class=3D"r data">0.2521</TD>
    <TD class=3D"r data">25.0071</TD>
    <TD class=3D"r data">1.2824</TD></TR>
  <TR>
    <TH class=3D"r rowheader" scope=3Drow>&nbsp;</TH>
    <TH class=3D"r rowheader" scope=3Drow>3</TH>
    <TD class=3D"r data">886</TD>
    <TD class=3D"r data">6212530</TD>
    <TD class=3D"r data">422454</TD>
    <TD class=3D"r data">4.3796</TD>
    <TD class=3D"r data">0.2921</TD>
    <TD class=3D"r data">34.1802</TD>
    <TD class=3D"r data">1.5782</TD></TR>
  <TR>
    <TH class=3D"r rowheader" scope=3Drow>&nbsp;</TH>
    <TH class=3D"r rowheader" scope=3Drow>4</TH>
    <TD class=3D"r data">99</TD>
    <TD class=3D"r data">754231</TD>
    <TD class=3D"r data">95518</TD>
    <TD class=3D"r data">0.5317</TD>
    <TD class=3D"r data">0.0684</TD>
    <TD class=3D"r data">4.1496</TD>
    <TD class=3D"r data">0.5205</TD></TR>
  <TR>
    <TH class=3D"r rowheader" scope=3Drow>&nbsp;</TH>
    <TH class=3D"r rowheader" scope=3Drow>Total</TH>
    <TD class=3D"r data">3203</TD>
    <TD class=3D"r data">18175842</TD>
    <TD class=3D"r data">1102639</TD>
    <TD class=3D"r data">12.8133</TD>
    <TD class=3D"r data">0.7681</TD>
    <TD class=3D"r data">100.000</TD>
    <TD class=3D"r data">&nbsp;</TD></TR>
  <TR>
    <TH class=3D"r rowheader" scope=3Drow>Total</TH>
    <TH class=3D"r rowheader" scope=3Drow>1</TH>
    <TD class=3D"r data">2476</TD>
    <TD class=3D"r data">19481316</TD>
    <TD class=3D"r data">833136</TD>
    <TD class=3D"r data">13.7336</TD>
    <TD class=3D"r data">0.5534</TD>
    <TD class=3D"r data">&nbsp;</TD>
    <TD class=3D"r data">&nbsp;</TD></TR>
  <TR>
    <TH class=3D"r rowheader" scope=3Drow>&nbsp;</TH>
    <TH class=3D"r rowheader" scope=3Drow>2</TH>
    <TD class=3D"r data">3685</TD>
    <TD class=3D"r data">42944504</TD>
    <TD class=3D"r data">1569062</TD>
    <TD class=3D"r data">30.2742</TD>
    <TD class=3D"r data">0.7767</TD>
    <TD class=3D"r data">&nbsp;</TD>
    <TD class=3D"r data">&nbsp;</TD></TR>
  <TR>
    <TH class=3D"r rowheader" scope=3Drow>&nbsp;</TH>
    <TH class=3D"r rowheader" scope=3Drow>3</TH>
    <TD class=3D"r data">4640</TD>
    <TD class=3D"r data">63724312</TD>
    <TD class=3D"r data">2005322</TD>
    <TD class=3D"r data">44.9232</TD>
    <TD class=3D"r data">0.7701</TD>
    <TD class=3D"r data">&nbsp;</TD>
    <TD class=3D"r data">&nbsp;</TD></TR>
  <TR>
    <TH class=3D"r rowheader" scope=3Drow>&nbsp;</TH>
    <TH class=3D"r rowheader" scope=3Drow>4</TH>
    <TD class=3D"r data">1034</TD>
    <TD class=3D"r data">15701577</TD>
    <TD class=3D"r data">952133</TD>
    <TD class=3D"r data">11.0690</TD>
    <TD class=3D"r data">0.5977</TD>
    <TD class=3D"r data">&nbsp;</TD>
    <TD class=3D"r data">&nbsp;</TD></TR>
  <TR>
    <TH class=3D"r rowheader" scope=3Drow>&nbsp;</TH>
    <TH class=3D"r rowheader" scope=3Drow>Total</TH>
    <TD class=3D"r data">11835</TD>
    <TD class=3D"r data">141851709</TD>
    <TD class=3D"r data">3560903</TD>
    <TD class=3D"r data">100.000</TD>
    <TD class=3D"r data">&nbsp;</TD>
    <TD class=3D"r data">&nbsp;</TD>
    <TD class=3D"r data">&nbsp;</TD></TR></TBODY>
  <TFOOT>
  <TR>
    <TH class=3D"c b footer" colSpan=3D9>Frequency Missing =3D=20
79</TH></TR></TFOOT></TABLE></DIV></DIV><BR><A name=3DIDX86></A>
<DIV>
<DIV align=3Dcenter>
<TABLE class=3Dtable borderColor=3D#c1c1c1 cellSpacing=3D0 =
cellPadding=3D5 rules=3Dall=20
summary=3D"Procedure Surveyfreq: Rao-Scott Chi-Square Test" frame=3Dbox>
  <COLGROUP>
  <COL>
  <COL></COLGROUP>
  <THEAD>
  <TR>
    <TH class=3D"c b header" colSpan=3D2 scope=3Dcolgroup>Rao-Scott =
Chi-Square=20
    Test</TH></TR></THEAD>
  <TBODY>
  <TR>
    <TH class=3D"l rowheader" scope=3Drow>Pearson Chi-Square</TH>
    <TD class=3D"r data">801.7153</TD></TR>
  <TR>
    <TH class=3D"l rowheader" scope=3Drow>Design Correction</TH>
    <TD class=3D"r data">1.4387</TD></TR>
  <TR>
    <TH class=3D"l rowheader" scope=3Drow>&nbsp;</TH>
    <TD class=3D"r data">&nbsp;</TD></TR>
  <TR>
    <TH class=3D"l rowheader" scope=3Drow>Rao-Scott Chi-Square</TH>
    <TD class=3D"r data">557.2478</TD></TR>
  <TR>
    <TH class=3D"l rowheader" scope=3Drow>DF</TH>
    <TD class=3D"r data">3</TD></TR>
  <TR>
    <TH class=3D"l rowheader" scope=3Drow>Pr &gt; ChiSq</TH>
    <TD class=3D"r data">&lt;.0001</TD></TR>
  <TR>
    <TH class=3D"l rowheader" scope=3Drow>&nbsp;</TH>
    <TD class=3D"r data">&nbsp;</TD></TR>
  <TR>
    <TH class=3D"l rowheader" scope=3Drow>F Value</TH>
    <TD class=3D"r data">185.7493</TD></TR>
  <TR>
    <TH class=3D"l rowheader" scope=3Drow>Num DF</TH>
    <TD class=3D"r data">3</TD></TR>
  <TR>
    <TH class=3D"l rowheader" scope=3Drow>Den DF</TH>
    <TD class=3D"r data">585</TD></TR>
  <TR>
    <TH class=3D"l rowheader" scope=3Drow>Pr &gt; F</TH>
    <TD class=3D"r data">&lt;.0001</TD></TR></TBODY>
  <TFOOT>
  <TR>
    <TH class=3D"c b footer" colSpan=3D2>Sample Size =3D=20
11835</TH></TR></TFOOT></TABLE></DIV></DIV><BR></DIV>
<DIV class=3Dbranch>
<P style=3D"PAGE-BREAK-AFTER: always"><BR></P>
<HR SIZE=3D3>
<A name=3DIDX87></A>
<TABLE class=3Dsystitleandfootercontainer cellSpacing=3D1 =
cellPadding=3D1 rules=3Dnone=20
width=3D"100%" summary=3D"Page Layout" border=3D0 frame=3Dvoid>
  <TBODY>
  <TR>
    <TD class=3D"c systemtitle">rthlth in three =
groups</TD></TR></TBODY></TABLE><BR>
<DIV class=3D"c proctitle">The SURVEYFREQ Procedure</DIV>
<P>
<DIV>
<DIV align=3Dcenter>
<TABLE class=3Dtable borderColor=3D#c1c1c1 cellSpacing=3D0 =
cellPadding=3D5 rules=3Dall=20
summary=3D"Procedure Surveyfreq: Data Summary" frame=3Dbox>
  <COLGROUP>
  <COL>
  <COL></COLGROUP>
  <THEAD>
  <TR>
    <TH class=3D"c b header" colSpan=3D2 scope=3Dcolgroup>Data =
Summary</TH></TR></THEAD>
  <TBODY>
  <TR>
    <TH class=3D"l rowheader" scope=3Drow>Number of Strata</TH>
    <TD class=3D"r data">165</TD></TR>
  <TR>
    <TH class=3D"l rowheader" scope=3Drow>Number of Clusters</TH>
    <TD class=3D"r data">365</TD></TR>
  <TR>
    <TH class=3D"l rowheader" scope=3Drow>Number of Observations</TH>
    <TD class=3D"r data">15971</TD></TR>
  <TR>
    <TH class=3D"l rowheader" scope=3Drow>Number of Observations =
Used</TH>
    <TD class=3D"r data">15499</TD></TR>
  <TR>
    <TH class=3D"l rowheader" scope=3Drow>Number of Obs with Nonpositive =

Weights</TH>
    <TD class=3D"r data">472</TD></TR>
  <TR>
    <TH class=3D"l rowheader" scope=3Drow>Sum of Weights</TH>
    <TD class=3D"r =
data">161782372</TD></TR></TBODY></TABLE></DIV></DIV><BR><A=20
name=3DIDX88></A>
<DIV>
<DIV align=3Dcenter>
<TABLE class=3Dtable borderColor=3D#c1c1c1 cellSpacing=3D0 =
cellPadding=3D5 rules=3Dall=20
summary=3D"Procedure Surveyfreq: CrossTabulation Table" frame=3Dbox>
  <COLGROUP>
  <COL>
  <COL></COLGROUP>
  <COLGROUP>
  <COL>
  <COL>
  <COL>
  <COL>
  <COL>
  <COL>
  <COL></COLGROUP>
  <THEAD>
  <TR>
    <TH class=3D"c b header" colSpan=3D9 scope=3Dcolgroup>Table of =
newraca by=20
    rthlth</TH></TR>
  <TR>
    <TH class=3D"r b header" scope=3Dcol>newraca</TH>
    <TH class=3D"r b header" scope=3Dcol>rthlth</TH>
    <TH class=3D"r b header" scope=3Dcol>Frequency</TH>
    <TH class=3D"r b header" scope=3Dcol>Weighted<BR>Frequency</TH>
    <TH class=3D"r b header" scope=3Dcol>Std Dev of<BR>Wgt Freq</TH>
    <TH class=3D"r b header" scope=3Dcol>Percent</TH>
    <TH class=3D"r b header" scope=3Dcol>Std Err of<BR>Percent</TH>
    <TH class=3D"r b header" scope=3Dcol>Row<BR>Percent</TH>
    <TH class=3D"r b header" scope=3Dcol>Std Err of<BR>Row =
Percent</TH></TR></THEAD>
  <TBODY>
  <TR>
    <TH class=3D"r rowheader" scope=3Drow>1</TH>
    <TH class=3D"r rowheader" scope=3Drow>1</TH>
    <TD class=3D"r data">1100</TD>
    <TD class=3D"r data">16461566</TD>
    <TD class=3D"r data">858099</TD>
    <TD class=3D"r data">10.2615</TD>
    <TD class=3D"r data">0.4669</TD>
    <TD class=3D"r data">13.4020</TD>
    <TD class=3D"r data">0.5805</TD></TR>
  <TR>
    <TH class=3D"r rowheader" scope=3Drow>&nbsp;</TH>
    <TH class=3D"r rowheader" scope=3Drow>2</TH>
    <TD class=3D"r data">2477</TD>
    <TD class=3D"r data">37377861</TD>
    <TD class=3D"r data">1445429</TD>
    <TD class=3D"r data">23.2999</TD>
    <TD class=3D"r data">0.5740</TD>
    <TD class=3D"r data">30.4307</TD>
    <TD class=3D"r data">0.6123</TD></TR>
  <TR>
    <TH class=3D"r rowheader" scope=3Drow>&nbsp;</TH>
    <TH class=3D"r rowheader" scope=3Drow>3</TH>
    <TD class=3D"r data">2860</TD>
    <TD class=3D"r data">40886970</TD>
    <TD class=3D"r data">1276978</TD>
    <TD class=3D"r data">25.4874</TD>
    <TD class=3D"r data">0.5043</TD>
    <TD class=3D"r data">33.2876</TD>
    <TD class=3D"r data">0.6027</TD></TR>
  <TR>
    <TH class=3D"r rowheader" scope=3Drow>&nbsp;</TH>
    <TH class=3D"r rowheader" scope=3Drow>4</TH>
    <TD class=3D"r data">1437</TD>
    <TD class=3D"r data">19169096</TD>
    <TD class=3D"r data">838253</TD>
    <TD class=3D"r data">11.9493</TD>
    <TD class=3D"r data">0.4269</TD>
    <TD class=3D"r data">15.6063</TD>
    <TD class=3D"r data">0.5316</TD></TR>
  <TR>
    <TH class=3D"r rowheader" scope=3Drow>&nbsp;</TH>
    <TH class=3D"r rowheader" scope=3Drow>5</TH>
    <TD class=3D"r data">697</TD>
    <TD class=3D"r data">8933970</TD>
    <TD class=3D"r data">475871</TD>
    <TD class=3D"r data">5.5691</TD>
    <TD class=3D"r data">0.2799</TD>
    <TD class=3D"r data">7.2735</TD>
    <TD class=3D"r data">0.3738</TD></TR>
  <TR>
    <TH class=3D"r rowheader" scope=3Drow>&nbsp;</TH>
    <TH class=3D"r rowheader" scope=3Drow>Total</TH>
    <TD class=3D"r data">8571</TD>
    <TD class=3D"r data">122829462</TD>
    <TD class=3D"r data">3456182</TD>
    <TD class=3D"r data">76.5672</TD>
    <TD class=3D"r data">0.8334</TD>
    <TD class=3D"r data">100.000</TD>
    <TD class=3D"r data">&nbsp;</TD></TR>
  <TR>
    <TH class=3D"r rowheader" scope=3Drow>2</TH>
    <TH class=3D"r rowheader" scope=3Drow>1</TH>
    <TD class=3D"r data">360</TD>
    <TD class=3D"r data">2057811</TD>
    <TD class=3D"r data">203753</TD>
    <TD class=3D"r data">1.2828</TD>
    <TD class=3D"r data">0.1245</TD>
    <TD class=3D"r data">10.6581</TD>
    <TD class=3D"r data">0.7749</TD></TR>
  <TR>
    <TH class=3D"r rowheader" scope=3Drow>&nbsp;</TH>
    <TH class=3D"r rowheader" scope=3Drow>2</TH>
    <TD class=3D"r data">807</TD>
    <TD class=3D"r data">4641411</TD>
    <TD class=3D"r data">287671</TD>
    <TD class=3D"r data">2.8933</TD>
    <TD class=3D"r data">0.1751</TD>
    <TD class=3D"r data">24.0395</TD>
    <TD class=3D"r data">1.0088</TD></TR>
  <TR>
    <TH class=3D"r rowheader" scope=3Drow>&nbsp;</TH>
    <TH class=3D"r rowheader" scope=3Drow>3</TH>
    <TD class=3D"r data">1266</TD>
    <TD class=3D"r data">6846031</TD>
    <TD class=3D"r data">436048</TD>
    <TD class=3D"r data">4.2676</TD>
    <TD class=3D"r data">0.2727</TD>
    <TD class=3D"r data">35.4581</TD>
    <TD class=3D"r data">0.9622</TD></TR>
  <TR>
    <TH class=3D"r rowheader" scope=3Drow>&nbsp;</TH>
    <TH class=3D"r rowheader" scope=3Drow>4</TH>
    <TD class=3D"r data">820</TD>
    <TD class=3D"r data">4248322</TD>
    <TD class=3D"r data">295637</TD>
    <TD class=3D"r data">2.6482</TD>
    <TD class=3D"r data">0.1814</TD>
    <TD class=3D"r data">22.0036</TD>
    <TD class=3D"r data">0.7869</TD></TR>
  <TR>
    <TH class=3D"r rowheader" scope=3Drow>&nbsp;</TH>
    <TH class=3D"r rowheader" scope=3Drow>5</TH>
    <TD class=3D"r data">305</TD>
    <TD class=3D"r data">1513829</TD>
    <TD class=3D"r data">186683</TD>
    <TD class=3D"r data">0.9437</TD>
    <TD class=3D"r data">0.1178</TD>
    <TD class=3D"r data">7.8407</TD>
    <TD class=3D"r data">0.6641</TD></TR>
  <TR>
    <TH class=3D"r rowheader" scope=3Drow>&nbsp;</TH>
    <TH class=3D"r rowheader" scope=3Drow>Total</TH>
    <TD class=3D"r data">3558</TD>
    <TD class=3D"r data">19307404</TD>
    <TD class=3D"r data">1154117</TD>
    <TD class=3D"r data">12.0355</TD>
    <TD class=3D"r data">0.7117</TD>
    <TD class=3D"r data">100.000</TD>
    <TD class=3D"r data">&nbsp;</TD></TR>
  <TR>
    <TH class=3D"r rowheader" scope=3Drow>3</TH>
    <TH class=3D"r rowheader" scope=3Drow>1</TH>
    <TD class=3D"r data">332</TD>
    <TD class=3D"r data">2046691</TD>
    <TD class=3D"r data">174310</TD>
    <TD class=3D"r data">1.2758</TD>
    <TD class=3D"r data">0.1083</TD>
    <TD class=3D"r data">11.1941</TD>
    <TD class=3D"r data">0.8765</TD></TR>
  <TR>
    <TH class=3D"r rowheader" scope=3Drow>&nbsp;</TH>
    <TH class=3D"r rowheader" scope=3Drow>2</TH>
    <TD class=3D"r data">633</TD>
    <TD class=3D"r data">3865809</TD>
    <TD class=3D"r data">303488</TD>
    <TD class=3D"r data">2.4098</TD>
    <TD class=3D"r data">0.1897</TD>
    <TD class=3D"r data">21.1435</TD>
    <TD class=3D"r data">1.2084</TD></TR>
  <TR>
    <TH class=3D"r rowheader" scope=3Drow>&nbsp;</TH>
    <TH class=3D"r rowheader" scope=3Drow>3</TH>
    <TD class=3D"r data">1115</TD>
    <TD class=3D"r data">6250161</TD>
    <TD class=3D"r data">397197</TD>
    <TD class=3D"r data">3.8961</TD>
    <TD class=3D"r data">0.2543</TD>
    <TD class=3D"r data">34.1845</TD>
    <TD class=3D"r data">0.9975</TD></TR>
  <TR>
    <TH class=3D"r rowheader" scope=3Drow>&nbsp;</TH>
    <TH class=3D"r rowheader" scope=3Drow>4</TH>
    <TD class=3D"r data">905</TD>
    <TD class=3D"r data">4720274</TD>
    <TD class=3D"r data">435536</TD>
    <TD class=3D"r data">2.9424</TD>
    <TD class=3D"r data">0.2730</TD>
    <TD class=3D"r data">25.8169</TD>
    <TD class=3D"r data">1.4464</TD></TR>
  <TR>
    <TH class=3D"r rowheader" scope=3Drow>&nbsp;</TH>
    <TH class=3D"r rowheader" scope=3Drow>5</TH>
    <TD class=3D"r data">250</TD>
    <TD class=3D"r data">1400698</TD>
    <TD class=3D"r data">156917</TD>
    <TD class=3D"r data">0.8731</TD>
    <TD class=3D"r data">0.0987</TD>
    <TD class=3D"r data">7.6609</TD>
    <TD class=3D"r data">0.6542</TD></TR>
  <TR>
    <TH class=3D"r rowheader" scope=3Drow>&nbsp;</TH>
    <TH class=3D"r rowheader" scope=3Drow>Total</TH>
    <TD class=3D"r data">3235</TD>
    <TD class=3D"r data">18283633</TD>
    <TD class=3D"r data">1099768</TD>
    <TD class=3D"r data">11.3973</TD>
    <TD class=3D"r data">0.6967</TD>
    <TD class=3D"r data">100.000</TD>
    <TD class=3D"r data">&nbsp;</TD></TR>
  <TR>
    <TH class=3D"r rowheader" scope=3Drow>Total</TH>
    <TH class=3D"r rowheader" scope=3Drow>1</TH>
    <TD class=3D"r data">1792</TD>
    <TD class=3D"r data">20566067</TD>
    <TD class=3D"r data">873363</TD>
    <TD class=3D"r data">12.8201</TD>
    <TD class=3D"r data">0.4521</TD>
    <TD class=3D"r data">&nbsp;</TD>
    <TD class=3D"r data">&nbsp;</TD></TR>
  <TR>
    <TH class=3D"r rowheader" scope=3Drow>&nbsp;</TH>
    <TH class=3D"r rowheader" scope=3Drow>2</TH>
    <TD class=3D"r data">3917</TD>
    <TD class=3D"r data">45885080</TD>
    <TD class=3D"r data">1507818</TD>
    <TD class=3D"r data">28.6030</TD>
    <TD class=3D"r data">0.5279</TD>
    <TD class=3D"r data">&nbsp;</TD>
    <TD class=3D"r data">&nbsp;</TD></TR>
  <TR>
    <TH class=3D"r rowheader" scope=3Drow>&nbsp;</TH>
    <TH class=3D"r rowheader" scope=3Drow>3</TH>
    <TD class=3D"r data">5241</TD>
    <TD class=3D"r data">53983163</TD>
    <TD class=3D"r data">1344591</TD>
    <TD class=3D"r data">33.6510</TD>
    <TD class=3D"r data">0.4845</TD>
    <TD class=3D"r data">&nbsp;</TD>
    <TD class=3D"r data">&nbsp;</TD></TR>
  <TR>
    <TH class=3D"r rowheader" scope=3Drow>&nbsp;</TH>
    <TH class=3D"r rowheader" scope=3Drow>4</TH>
    <TD class=3D"r data">3162</TD>
    <TD class=3D"r data">28137692</TD>
    <TD class=3D"r data">951399</TD>
    <TD class=3D"r data">17.5400</TD>
    <TD class=3D"r data">0.4651</TD>
    <TD class=3D"r data">&nbsp;</TD>
    <TD class=3D"r data">&nbsp;</TD></TR>
  <TR>
    <TH class=3D"r rowheader" scope=3Drow>&nbsp;</TH>
    <TH class=3D"r rowheader" scope=3Drow>5</TH>
    <TD class=3D"r data">1252</TD>
    <TD class=3D"r data">11848497</TD>
    <TD class=3D"r data">530838</TD>
    <TD class=3D"r data">7.3859</TD>
    <TD class=3D"r data">0.3175</TD>
    <TD class=3D"r data">&nbsp;</TD>
    <TD class=3D"r data">&nbsp;</TD></TR>
  <TR>
    <TH class=3D"r rowheader" scope=3Drow>&nbsp;</TH>
    <TH class=3D"r rowheader" scope=3Drow>Total</TH>
    <TD class=3D"r data">15364</TD>
    <TD class=3D"r data">160420499</TD>
    <TD class=3D"r data">3626873</TD>
    <TD class=3D"r data">100.000</TD>
    <TD class=3D"r data">&nbsp;</TD>
    <TD class=3D"r data">&nbsp;</TD>
    <TD class=3D"r data">&nbsp;</TD></TR></TBODY>
  <TFOOT>
  <TR>
    <TH class=3D"c b footer" colSpan=3D9>Frequency Missing =3D=20
135</TH></TR></TFOOT></TABLE></DIV></DIV><BR></DIV>
<DIV class=3Dbranch>
<P style=3D"PAGE-BREAK-AFTER: always"><BR></P>
<HR SIZE=3D3>
<A name=3DIDX89></A>
<TABLE class=3Dsystitleandfootercontainer cellSpacing=3D1 =
cellPadding=3D1 rules=3Dnone=20
width=3D"100%" summary=3D"Page Layout" border=3D0 frame=3Dvoid>
  <TBODY>
  <TR>
    <TD class=3D"c systemtitle">rthlth in black to white=20
</TD></TR></TBODY></TABLE><BR>
<DIV class=3D"c proctitle">The SURVEYFREQ Procedure</DIV>
<P>
<DIV>
<DIV align=3Dcenter>
<TABLE class=3Dtable borderColor=3D#c1c1c1 cellSpacing=3D0 =
cellPadding=3D5 rules=3Dall=20
summary=3D"Procedure Surveyfreq: Data Summary" frame=3Dbox>
  <COLGROUP>
  <COL>
  <COL></COLGROUP>
  <THEAD>
  <TR>
    <TH class=3D"c b header" colSpan=3D2 scope=3Dcolgroup>Data =
Summary</TH></TR></THEAD>
  <TBODY>
  <TR>
    <TH class=3D"l rowheader" scope=3Drow>Number of Strata</TH>
    <TD class=3D"r data">165</TD></TR>
  <TR>
    <TH class=3D"l rowheader" scope=3Drow>Number of Clusters</TH>
    <TD class=3D"r data">364</TD></TR>
  <TR>
    <TH class=3D"l rowheader" scope=3Drow>Number of Observations</TH>
    <TD class=3D"r data">12610</TD></TR>
  <TR>
    <TH class=3D"l rowheader" scope=3Drow>Number of Observations =
Used</TH>
    <TD class=3D"r data">12243</TD></TR>
  <TR>
    <TH class=3D"l rowheader" scope=3Drow>Number of Obs with Nonpositive =

Weights</TH>
    <TD class=3D"r data">367</TD></TR>
  <TR>
    <TH class=3D"l rowheader" scope=3Drow>Sum of Weights</TH>
    <TD class=3D"r =
data">143371463</TD></TR></TBODY></TABLE></DIV></DIV><BR><A=20
name=3DIDX90></A>
<DIV>
<DIV align=3Dcenter>
<TABLE class=3Dtable borderColor=3D#c1c1c1 cellSpacing=3D0 =
cellPadding=3D5 rules=3Dall=20
summary=3D"Procedure Surveyfreq: CrossTabulation Table" frame=3Dbox>
  <COLGROUP>
  <COL>
  <COL></COLGROUP>
  <COLGROUP>
  <COL>
  <COL>
  <COL>
  <COL>
  <COL>
  <COL>
  <COL></COLGROUP>
  <THEAD>
  <TR>
    <TH class=3D"c b header" colSpan=3D9 scope=3Dcolgroup>Table of =
newraca by=20
    rthlth</TH></TR>
  <TR>
    <TH class=3D"r b header" scope=3Dcol>newraca</TH>
    <TH class=3D"r b header" scope=3Dcol>rthlth</TH>
    <TH class=3D"r b header" scope=3Dcol>Frequency</TH>
    <TH class=3D"r b header" scope=3Dcol>Weighted<BR>Frequency</TH>
    <TH class=3D"r b header" scope=3Dcol>Std Dev of<BR>Wgt Freq</TH>
    <TH class=3D"r b header" scope=3Dcol>Percent</TH>
    <TH class=3D"r b header" scope=3Dcol>Std Err of<BR>Percent</TH>
    <TH class=3D"r b header" scope=3Dcol>Row<BR>Percent</TH>
    <TH class=3D"r b header" scope=3Dcol>Std Err of<BR>Row =
Percent</TH></TR></THEAD>
  <TBODY>
  <TR>
    <TH class=3D"r rowheader" scope=3Drow>1</TH>
    <TH class=3D"r rowheader" scope=3Drow>1</TH>
    <TD class=3D"r data">1100</TD>
    <TD class=3D"r data">16461566</TD>
    <TD class=3D"r data">858099</TD>
    <TD class=3D"r data">11.5815</TD>
    <TD class=3D"r data">0.5212</TD>
    <TD class=3D"r data">13.4020</TD>
    <TD class=3D"r data">0.5808</TD></TR>
  <TR>
    <TH class=3D"r rowheader" scope=3Drow>&nbsp;</TH>
    <TH class=3D"r rowheader" scope=3Drow>2</TH>
    <TD class=3D"r data">2477</TD>
    <TD class=3D"r data">37377861</TD>
    <TD class=3D"r data">1444856</TD>
    <TD class=3D"r data">26.2971</TD>
    <TD class=3D"r data">0.6117</TD>
    <TD class=3D"r data">30.4307</TD>
    <TD class=3D"r data">0.6123</TD></TR>
  <TR>
    <TH class=3D"r rowheader" scope=3Drow>&nbsp;</TH>
    <TH class=3D"r rowheader" scope=3Drow>3</TH>
    <TD class=3D"r data">2860</TD>
    <TD class=3D"r data">40886970</TD>
    <TD class=3D"r data">1276290</TD>
    <TD class=3D"r data">28.7659</TD>
    <TD class=3D"r data">0.5495</TD>
    <TD class=3D"r data">33.2876</TD>
    <TD class=3D"r data">0.6027</TD></TR>
  <TR>
    <TH class=3D"r rowheader" scope=3Drow>&nbsp;</TH>
    <TH class=3D"r rowheader" scope=3Drow>4</TH>
    <TD class=3D"r data">1437</TD>
    <TD class=3D"r data">19169096</TD>
    <TD class=3D"r data">837758</TD>
    <TD class=3D"r data">13.4864</TD>
    <TD class=3D"r data">0.4673</TD>
    <TD class=3D"r data">15.6063</TD>
    <TD class=3D"r data">0.5316</TD></TR>
  <TR>
    <TH class=3D"r rowheader" scope=3Drow>&nbsp;</TH>
    <TH class=3D"r rowheader" scope=3Drow>5</TH>
    <TD class=3D"r data">697</TD>
    <TD class=3D"r data">8933970</TD>
    <TD class=3D"r data">475871</TD>
    <TD class=3D"r data">6.2855</TD>
    <TD class=3D"r data">0.3241</TD>
    <TD class=3D"r data">7.2735</TD>
    <TD class=3D"r data">0.3737</TD></TR>
  <TR>
    <TH class=3D"r rowheader" scope=3Drow>&nbsp;</TH>
    <TH class=3D"r rowheader" scope=3Drow>Total</TH>
    <TD class=3D"r data">8571</TD>
    <TD class=3D"r data">122829462</TD>
    <TD class=3D"r data">3453441</TD>
    <TD class=3D"r data">86.4163</TD>
    <TD class=3D"r data">0.7779</TD>
    <TD class=3D"r data">100.000</TD>
    <TD class=3D"r data">&nbsp;</TD></TR>
  <TR>
    <TH class=3D"r rowheader" scope=3Drow>2</TH>
    <TH class=3D"r rowheader" scope=3Drow>1</TH>
    <TD class=3D"r data">360</TD>
    <TD class=3D"r data">2057811</TD>
    <TD class=3D"r data">203753</TD>
    <TD class=3D"r data">1.4478</TD>
    <TD class=3D"r data">0.1383</TD>
    <TD class=3D"r data">10.6581</TD>
    <TD class=3D"r data">0.7749</TD></TR>
  <TR>
    <TH class=3D"r rowheader" scope=3Drow>&nbsp;</TH>
    <TH class=3D"r rowheader" scope=3Drow>2</TH>
    <TD class=3D"r data">807</TD>
    <TD class=3D"r data">4641411</TD>
    <TD class=3D"r data">287566</TD>
    <TD class=3D"r data">3.2655</TD>
    <TD class=3D"r data">0.1973</TD>
    <TD class=3D"r data">24.0395</TD>
    <TD class=3D"r data">1.0086</TD></TR>
  <TR>
    <TH class=3D"r rowheader" scope=3Drow>&nbsp;</TH>
    <TH class=3D"r rowheader" scope=3Drow>3</TH>
    <TD class=3D"r data">1266</TD>
    <TD class=3D"r data">6846031</TD>
    <TD class=3D"r data">436048</TD>
    <TD class=3D"r data">4.8165</TD>
    <TD class=3D"r data">0.2982</TD>
    <TD class=3D"r data">35.4581</TD>
    <TD class=3D"r data">0.9621</TD></TR>
  <TR>
    <TH class=3D"r rowheader" scope=3Drow>&nbsp;</TH>
    <TH class=3D"r rowheader" scope=3Drow>4</TH>
    <TD class=3D"r data">820</TD>
    <TD class=3D"r data">4248322</TD>
    <TD class=3D"r data">295637</TD>
    <TD class=3D"r data">2.9889</TD>
    <TD class=3D"r data">0.1995</TD>
    <TD class=3D"r data">22.0036</TD>
    <TD class=3D"r data">0.7868</TD></TR>
  <TR>
    <TH class=3D"r rowheader" scope=3Drow>&nbsp;</TH>
    <TH class=3D"r rowheader" scope=3Drow>5</TH>
    <TD class=3D"r data">305</TD>
    <TD class=3D"r data">1513829</TD>
    <TD class=3D"r data">186683</TD>
    <TD class=3D"r data">1.0651</TD>
    <TD class=3D"r data">0.1308</TD>
    <TD class=3D"r data">7.8407</TD>
    <TD class=3D"r data">0.6640</TD></TR>
  <TR>
    <TH class=3D"r rowheader" scope=3Drow>&nbsp;</TH>
    <TH class=3D"r rowheader" scope=3Drow>Total</TH>
    <TD class=3D"r data">3558</TD>
    <TD class=3D"r data">19307404</TD>
    <TD class=3D"r data">1154044</TD>
    <TD class=3D"r data">13.5837</TD>
    <TD class=3D"r data">0.7779</TD>
    <TD class=3D"r data">100.000</TD>
    <TD class=3D"r data">&nbsp;</TD></TR>
  <TR>
    <TH class=3D"r rowheader" scope=3Drow>Total</TH>
    <TH class=3D"r rowheader" scope=3Drow>1</TH>
    <TD class=3D"r data">1460</TD>
    <TD class=3D"r data">18519377</TD>
    <TD class=3D"r data">872234</TD>
    <TD class=3D"r data">13.0293</TD>
    <TD class=3D"r data">0.5092</TD>
    <TD class=3D"r data">&nbsp;</TD>
    <TD class=3D"r data">&nbsp;</TD></TR>
  <TR>
    <TH class=3D"r rowheader" scope=3Drow>&nbsp;</TH>
    <TH class=3D"r rowheader" scope=3Drow>2</TH>
    <TD class=3D"r data">3284</TD>
    <TD class=3D"r data">42019271</TD>
    <TD class=3D"r data">1474065</TD>
    <TD class=3D"r data">29.5625</TD>
    <TD class=3D"r data">0.5626</TD>
    <TD class=3D"r data">&nbsp;</TD>
    <TD class=3D"r data">&nbsp;</TD></TR>
  <TR>
    <TH class=3D"r rowheader" scope=3Drow>&nbsp;</TH>
    <TH class=3D"r rowheader" scope=3Drow>3</TH>
    <TD class=3D"r data">4126</TD>
    <TD class=3D"r data">47733001</TD>
    <TD class=3D"r data">1363821</TD>
    <TD class=3D"r data">33.5824</TD>
    <TD class=3D"r data">0.5439</TD>
    <TD class=3D"r data">&nbsp;</TD>
    <TD class=3D"r data">&nbsp;</TD></TR>
  <TR>
    <TH class=3D"r rowheader" scope=3Drow>&nbsp;</TH>
    <TH class=3D"r rowheader" scope=3Drow>4</TH>
    <TD class=3D"r data">2257</TD>
    <TD class=3D"r data">23417418</TD>
    <TD class=3D"r data">918814</TD>
    <TD class=3D"r data">16.4753</TD>
    <TD class=3D"r data">0.4909</TD>
    <TD class=3D"r data">&nbsp;</TD>
    <TD class=3D"r data">&nbsp;</TD></TR>
  <TR>
    <TH class=3D"r rowheader" scope=3Drow>&nbsp;</TH>
    <TH class=3D"r rowheader" scope=3Drow>5</TH>
    <TD class=3D"r data">1002</TD>
    <TD class=3D"r data">10447799</TD>
    <TD class=3D"r data">507369</TD>
    <TD class=3D"r data">7.3505</TD>
    <TD class=3D"r data">0.3437</TD>
    <TD class=3D"r data">&nbsp;</TD>
    <TD class=3D"r data">&nbsp;</TD></TR>
  <TR>
    <TH class=3D"r rowheader" scope=3Drow>&nbsp;</TH>
    <TH class=3D"r rowheader" scope=3Drow>Total</TH>
    <TD class=3D"r data">12129</TD>
    <TD class=3D"r data">142136866</TD>
    <TD class=3D"r data">3631743</TD>
    <TD class=3D"r data">100.000</TD>
    <TD class=3D"r data">&nbsp;</TD>
    <TD class=3D"r data">&nbsp;</TD>
    <TD class=3D"r data">&nbsp;</TD></TR></TBODY>
  <TFOOT>
  <TR>
    <TH class=3D"c b footer" colSpan=3D9>Frequency Missing =3D=20
114</TH></TR></TFOOT></TABLE></DIV></DIV><BR><A name=3DIDX91></A>
<DIV>
<DIV align=3Dcenter>
<TABLE class=3Dtable borderColor=3D#c1c1c1 cellSpacing=3D0 =
cellPadding=3D5 rules=3Dall=20
summary=3D"Procedure Surveyfreq: Rao-Scott Chi-Square Test" frame=3Dbox>
  <COLGROUP>
  <COL>
  <COL></COLGROUP>
  <THEAD>
  <TR>
    <TH class=3D"c b header" colSpan=3D2 scope=3Dcolgroup>Rao-Scott =
Chi-Square=20
    Test</TH></TR></THEAD>
  <TBODY>
  <TR>
    <TH class=3D"l rowheader" scope=3Drow>Pearson Chi-Square</TH>
    <TD class=3D"r data">65.8868</TD></TR>
  <TR>
    <TH class=3D"l rowheader" scope=3Drow>Design Correction</TH>
    <TD class=3D"r data">0.9815</TD></TR>
  <TR>
    <TH class=3D"l rowheader" scope=3Drow>&nbsp;</TH>
    <TD class=3D"r data">&nbsp;</TD></TR>
  <TR>
    <TH class=3D"l rowheader" scope=3Drow>Rao-Scott Chi-Square</TH>
    <TD class=3D"r data">67.1294</TD></TR>
  <TR>
    <TH class=3D"l rowheader" scope=3Drow>DF</TH>
    <TD class=3D"r data">4</TD></TR>
  <TR>
    <TH class=3D"l rowheader" scope=3Drow>Pr &gt; ChiSq</TH>
    <TD class=3D"r data">&lt;.0001</TD></TR>
  <TR>
    <TH class=3D"l rowheader" scope=3Drow>&nbsp;</TH>
    <TD class=3D"r data">&nbsp;</TD></TR>
  <TR>
    <TH class=3D"l rowheader" scope=3Drow>F Value</TH>
    <TD class=3D"r data">16.7824</TD></TR>
  <TR>
    <TH class=3D"l rowheader" scope=3Drow>Num DF</TH>
    <TD class=3D"r data">4</TD></TR>
  <TR>
    <TH class=3D"l rowheader" scope=3Drow>Den DF</TH>
    <TD class=3D"r data">796</TD></TR>
  <TR>
    <TH class=3D"l rowheader" scope=3Drow>Pr &gt; F</TH>
    <TD class=3D"r data">&lt;.0001</TD></TR></TBODY>
  <TFOOT>
  <TR>
    <TH class=3D"c b footer" colSpan=3D2>Sample Size =3D=20
12129</TH></TR></TFOOT></TABLE></DIV></DIV><BR></DIV>
<DIV class=3Dbranch>
<P style=3D"PAGE-BREAK-AFTER: always"><BR></P>
<HR SIZE=3D3>
<A name=3DIDX92></A>
<TABLE class=3Dsystitleandfootercontainer cellSpacing=3D1 =
cellPadding=3D1 rules=3Dnone=20
width=3D"100%" summary=3D"Page Layout" border=3D0 frame=3Dvoid>
  <TBODY>
  <TR>
    <TD class=3D"c systemtitle">rthlth hispanic to white=20
</TD></TR></TBODY></TABLE><BR>
<DIV class=3D"c proctitle">The SURVEYFREQ Procedure</DIV>
<P>
<DIV>
<DIV align=3Dcenter>
<TABLE class=3Dtable borderColor=3D#c1c1c1 cellSpacing=3D0 =
cellPadding=3D5 rules=3Dall=20
summary=3D"Procedure Surveyfreq: Data Summary" frame=3Dbox>
  <COLGROUP>
  <COL>
  <COL></COLGROUP>
  <THEAD>
  <TR>
    <TH class=3D"c b header" colSpan=3D2 scope=3Dcolgroup>Data =
Summary</TH></TR></THEAD>
  <TBODY>
  <TR>
    <TH class=3D"l rowheader" scope=3Drow>Number of Strata</TH>
    <TD class=3D"r data">165</TD></TR>
  <TR>
    <TH class=3D"l rowheader" scope=3Drow>Number of Clusters</TH>
    <TD class=3D"r data">360</TD></TR>
  <TR>
    <TH class=3D"l rowheader" scope=3Drow>Number of Observations</TH>
    <TD class=3D"r data">12262</TD></TR>
  <TR>
    <TH class=3D"l rowheader" scope=3Drow>Number of Observations =
Used</TH>
    <TD class=3D"r data">11914</TD></TR>
  <TR>
    <TH class=3D"l rowheader" scope=3Drow>Number of Obs with Nonpositive =

Weights</TH>
    <TD class=3D"r data">348</TD></TR>
  <TR>
    <TH class=3D"l rowheader" scope=3Drow>Sum of Weights</TH>
    <TD class=3D"r =
data">142355887</TD></TR></TBODY></TABLE></DIV></DIV><BR><A=20
name=3DIDX93></A>
<DIV>
<DIV align=3Dcenter>
<TABLE class=3Dtable borderColor=3D#c1c1c1 cellSpacing=3D0 =
cellPadding=3D5 rules=3Dall=20
summary=3D"Procedure Surveyfreq: CrossTabulation Table" frame=3Dbox>
  <COLGROUP>
  <COL>
  <COL></COLGROUP>
  <COLGROUP>
  <COL>
  <COL>
  <COL>
  <COL>
  <COL>
  <COL>
  <COL></COLGROUP>
  <THEAD>
  <TR>
    <TH class=3D"c b header" colSpan=3D9 scope=3Dcolgroup>Table of =
newraca by=20
    rthlth</TH></TR>
  <TR>
    <TH class=3D"r b header" scope=3Dcol>newraca</TH>
    <TH class=3D"r b header" scope=3Dcol>rthlth</TH>
    <TH class=3D"r b header" scope=3Dcol>Frequency</TH>
    <TH class=3D"r b header" scope=3Dcol>Weighted<BR>Frequency</TH>
    <TH class=3D"r b header" scope=3Dcol>Std Dev of<BR>Wgt Freq</TH>
    <TH class=3D"r b header" scope=3Dcol>Percent</TH>
    <TH class=3D"r b header" scope=3Dcol>Std Err of<BR>Percent</TH>
    <TH class=3D"r b header" scope=3Dcol>Row<BR>Percent</TH>
    <TH class=3D"r b header" scope=3Dcol>Std Err of<BR>Row =
Percent</TH></TR></THEAD>
  <TBODY>
  <TR>
    <TH class=3D"r rowheader" scope=3Drow>1</TH>
    <TH class=3D"r rowheader" scope=3Drow>1</TH>
    <TD class=3D"r data">1100</TD>
    <TD class=3D"r data">16461566</TD>
    <TD class=3D"r data">856134</TD>
    <TD class=3D"r data">11.6655</TD>
    <TD class=3D"r data">0.5185</TD>
    <TD class=3D"r data">13.4020</TD>
    <TD class=3D"r data">0.5808</TD></TR>
  <TR>
    <TH class=3D"r rowheader" scope=3Drow>&nbsp;</TH>
    <TH class=3D"r rowheader" scope=3Drow>2</TH>
    <TD class=3D"r data">2477</TD>
    <TD class=3D"r data">37377861</TD>
    <TD class=3D"r data">1444758</TD>
    <TD class=3D"r data">26.4879</TD>
    <TD class=3D"r data">0.6043</TD>
    <TD class=3D"r data">30.4307</TD>
    <TD class=3D"r data">0.6112</TD></TR>
  <TR>
    <TH class=3D"r rowheader" scope=3Drow>&nbsp;</TH>
    <TH class=3D"r rowheader" scope=3Drow>3</TH>
    <TD class=3D"r data">2860</TD>
    <TD class=3D"r data">40886970</TD>
    <TD class=3D"r data">1273840</TD>
    <TD class=3D"r data">28.9746</TD>
    <TD class=3D"r data">0.5706</TD>
    <TD class=3D"r data">33.2876</TD>
    <TD class=3D"r data">0.6034</TD></TR>
  <TR>
    <TH class=3D"r rowheader" scope=3Drow>&nbsp;</TH>
    <TH class=3D"r rowheader" scope=3Drow>4</TH>
    <TD class=3D"r data">1437</TD>
    <TD class=3D"r data">19169096</TD>
    <TD class=3D"r data">834259</TD>
    <TD class=3D"r data">13.5842</TD>
    <TD class=3D"r data">0.4847</TD>
    <TD class=3D"r data">15.6063</TD>
    <TD class=3D"r data">0.5306</TD></TR>
  <TR>
    <TH class=3D"r rowheader" scope=3Drow>&nbsp;</TH>
    <TH class=3D"r rowheader" scope=3Drow>5</TH>
    <TD class=3D"r data">697</TD>
    <TD class=3D"r data">8933970</TD>
    <TD class=3D"r data">475871</TD>
    <TD class=3D"r data">6.3311</TD>
    <TD class=3D"r data">0.3178</TD>
    <TD class=3D"r data">7.2735</TD>
    <TD class=3D"r data">0.3740</TD></TR>
  <TR>
    <TH class=3D"r rowheader" scope=3Drow>&nbsp;</TH>
    <TH class=3D"r rowheader" scope=3Drow>Total</TH>
    <TD class=3D"r data">8571</TD>
    <TD class=3D"r data">122829462</TD>
    <TD class=3D"r data">3442858</TD>
    <TD class=3D"r data">87.0433</TD>
    <TD class=3D"r data">0.7671</TD>
    <TD class=3D"r data">100.000</TD>
    <TD class=3D"r data">&nbsp;</TD></TR>
  <TR>
    <TH class=3D"r rowheader" scope=3Drow>3</TH>
    <TH class=3D"r rowheader" scope=3Drow>1</TH>
    <TD class=3D"r data">332</TD>
    <TD class=3D"r data">2046691</TD>
    <TD class=3D"r data">173985</TD>
    <TD class=3D"r data">1.4504</TD>
    <TD class=3D"r data">0.1234</TD>
    <TD class=3D"r data">11.1941</TD>
    <TD class=3D"r data">0.8761</TD></TR>
  <TR>
    <TH class=3D"r rowheader" scope=3Drow>&nbsp;</TH>
    <TH class=3D"r rowheader" scope=3Drow>2</TH>
    <TD class=3D"r data">633</TD>
    <TD class=3D"r data">3865809</TD>
    <TD class=3D"r data">302878</TD>
    <TD class=3D"r data">2.7395</TD>
    <TD class=3D"r data">0.2093</TD>
    <TD class=3D"r data">21.1435</TD>
    <TD class=3D"r data">1.2080</TD></TR>
  <TR>
    <TH class=3D"r rowheader" scope=3Drow>&nbsp;</TH>
    <TH class=3D"r rowheader" scope=3Drow>3</TH>
    <TD class=3D"r data">1115</TD>
    <TD class=3D"r data">6250161</TD>
    <TD class=3D"r data">397064</TD>
    <TD class=3D"r data">4.4292</TD>
    <TD class=3D"r data">0.2819</TD>
    <TD class=3D"r data">34.1845</TD>
    <TD class=3D"r data">0.9964</TD></TR>
  <TR>
    <TH class=3D"r rowheader" scope=3Drow>&nbsp;</TH>
    <TH class=3D"r rowheader" scope=3Drow>4</TH>
    <TD class=3D"r data">905</TD>
    <TD class=3D"r data">4720274</TD>
    <TD class=3D"r data">435128</TD>
    <TD class=3D"r data">3.3450</TD>
    <TD class=3D"r data">0.3057</TD>
    <TD class=3D"r data">25.8169</TD>
    <TD class=3D"r data">1.4467</TD></TR>
  <TR>
    <TH class=3D"r rowheader" scope=3Drow>&nbsp;</TH>
    <TH class=3D"r rowheader" scope=3Drow>5</TH>
    <TD class=3D"r data">250</TD>
    <TD class=3D"r data">1400698</TD>
    <TD class=3D"r data">156816</TD>
    <TD class=3D"r data">0.9926</TD>
    <TD class=3D"r data">0.1108</TD>
    <TD class=3D"r data">7.6609</TD>
    <TD class=3D"r data">0.6539</TD></TR>
  <TR>
    <TH class=3D"r rowheader" scope=3Drow>&nbsp;</TH>
    <TH class=3D"r rowheader" scope=3Drow>Total</TH>
    <TD class=3D"r data">3235</TD>
    <TD class=3D"r data">18283633</TD>
    <TD class=3D"r data">1097848</TD>
    <TD class=3D"r data">12.9567</TD>
    <TD class=3D"r data">0.7671</TD>
    <TD class=3D"r data">100.000</TD>
    <TD class=3D"r data">&nbsp;</TD></TR>
  <TR>
    <TH class=3D"r rowheader" scope=3Drow>Total</TH>
    <TH class=3D"r rowheader" scope=3Drow>1</TH>
    <TD class=3D"r data">1432</TD>
    <TD class=3D"r data">18508256</TD>
    <TD class=3D"r data">858387</TD>
    <TD class=3D"r data">13.1159</TD>
    <TD class=3D"r data">0.5087</TD>
    <TD class=3D"r data">&nbsp;</TD>
    <TD class=3D"r data">&nbsp;</TD></TR>
  <TR>
    <TH class=3D"r rowheader" scope=3Drow>&nbsp;</TH>
    <TH class=3D"r rowheader" scope=3Drow>2</TH>
    <TD class=3D"r data">3110</TD>
    <TD class=3D"r data">41243669</TD>
    <TD class=3D"r data">1485299</TD>
    <TD class=3D"r data">29.2274</TD>
    <TD class=3D"r data">0.5746</TD>
    <TD class=3D"r data">&nbsp;</TD>
    <TD class=3D"r data">&nbsp;</TD></TR>
  <TR>
    <TH class=3D"r rowheader" scope=3Drow>&nbsp;</TH>
    <TH class=3D"r rowheader" scope=3Drow>3</TH>
    <TD class=3D"r data">3975</TD>
    <TD class=3D"r data">47137131</TD>
    <TD class=3D"r data">1292318</TD>
    <TD class=3D"r data">33.4038</TD>
    <TD class=3D"r data">0.5262</TD>
    <TD class=3D"r data">&nbsp;</TD>
    <TD class=3D"r data">&nbsp;</TD></TR>
  <TR>
    <TH class=3D"r rowheader" scope=3Drow>&nbsp;</TH>
    <TH class=3D"r rowheader" scope=3Drow>4</TH>
    <TD class=3D"r data">2342</TD>
    <TD class=3D"r data">23889370</TD>
    <TD class=3D"r data">897094</TD>
    <TD class=3D"r data">16.9292</TD>
    <TD class=3D"r data">0.5029</TD>
    <TD class=3D"r data">&nbsp;</TD>
    <TD class=3D"r data">&nbsp;</TD></TR>
  <TR>
    <TH class=3D"r rowheader" scope=3Drow>&nbsp;</TH>
    <TH class=3D"r rowheader" scope=3Drow>5</TH>
    <TD class=3D"r data">947</TD>
    <TD class=3D"r data">10334667</TD>
    <TD class=3D"r data">511309</TD>
    <TD class=3D"r data">7.3237</TD>
    <TD class=3D"r data">0.3406</TD>
    <TD class=3D"r data">&nbsp;</TD>
    <TD class=3D"r data">&nbsp;</TD></TR>
  <TR>
    <TH class=3D"r rowheader" scope=3Drow>&nbsp;</TH>
    <TH class=3D"r rowheader" scope=3Drow>Total</TH>
    <TD class=3D"r data">11806</TD>
    <TD class=3D"r data">141113094</TD>
    <TD class=3D"r data">3539949</TD>
    <TD class=3D"r data">100.000</TD>
    <TD class=3D"r data">&nbsp;</TD>
    <TD class=3D"r data">&nbsp;</TD>
    <TD class=3D"r data">&nbsp;</TD></TR></TBODY>
  <TFOOT>
  <TR>
    <TH class=3D"c b footer" colSpan=3D9>Frequency Missing =3D=20
108</TH></TR></TFOOT></TABLE></DIV></DIV><BR><A name=3DIDX94></A>
<DIV>
<DIV align=3Dcenter>
<TABLE class=3Dtable borderColor=3D#c1c1c1 cellSpacing=3D0 =
cellPadding=3D5 rules=3Dall=20
summary=3D"Procedure Surveyfreq: Rao-Scott Chi-Square Test" frame=3Dbox>
  <COLGROUP>
  <COL>
  <COL></COLGROUP>
  <THEAD>
  <TR>
    <TH class=3D"c b header" colSpan=3D2 scope=3Dcolgroup>Rao-Scott =
Chi-Square=20
    Test</TH></TR></THEAD>
  <TBODY>
  <TR>
    <TH class=3D"l rowheader" scope=3Drow>Pearson Chi-Square</TH>
    <TD class=3D"r data">126.8327</TD></TR>
  <TR>
    <TH class=3D"l rowheader" scope=3Drow>Design Correction</TH>
    <TD class=3D"r data">1.2923</TD></TR>
  <TR>
    <TH class=3D"l rowheader" scope=3Drow>&nbsp;</TH>
    <TD class=3D"r data">&nbsp;</TD></TR>
  <TR>
    <TH class=3D"l rowheader" scope=3Drow>Rao-Scott Chi-Square</TH>
    <TD class=3D"r data">98.1483</TD></TR>
  <TR>
    <TH class=3D"l rowheader" scope=3Drow>DF</TH>
    <TD class=3D"r data">4</TD></TR>
  <TR>
    <TH class=3D"l rowheader" scope=3Drow>Pr &gt; ChiSq</TH>
    <TD class=3D"r data">&lt;.0001</TD></TR>
  <TR>
    <TH class=3D"l rowheader" scope=3Drow>&nbsp;</TH>
    <TD class=3D"r data">&nbsp;</TD></TR>
  <TR>
    <TH class=3D"l rowheader" scope=3Drow>F Value</TH>
    <TD class=3D"r data">24.5371</TD></TR>
  <TR>
    <TH class=3D"l rowheader" scope=3Drow>Num DF</TH>
    <TD class=3D"r data">4</TD></TR>
  <TR>
    <TH class=3D"l rowheader" scope=3Drow>Den DF</TH>
    <TD class=3D"r data">780</TD></TR>
  <TR>
    <TH class=3D"l rowheader" scope=3Drow>Pr &gt; F</TH>
    <TD class=3D"r data">&lt;.0001</TD></TR></TBODY>
  <TFOOT>
  <TR>
    <TH class=3D"c b footer" colSpan=3D2>Sample Size =3D=20
11806</TH></TR></TFOOT></TABLE></DIV></DIV><BR></DIV>
<DIV class=3Dbranch>
<P style=3D"PAGE-BREAK-AFTER: always"><BR></P>
<HR SIZE=3D3>
<A name=3DIDX95></A>
<TABLE class=3Dsystitleandfootercontainer cellSpacing=3D1 =
cellPadding=3D1 rules=3Dnone=20
width=3D"100%" summary=3D"Page Layout" border=3D0 frame=3Dvoid>
  <TBODY>
  <TR>
    <TD class=3D"c systemtitle">unadjusted =
FLUSHT</TD></TR></TBODY></TABLE><BR>
<DIV class=3D"c proctitle">The SURVEYLOGISTIC Procedure</DIV>
<P>
<DIV>
<DIV align=3Dcenter>
<TABLE class=3Dtable borderColor=3D#c1c1c1 cellSpacing=3D0 =
cellPadding=3D5 rules=3Dall=20
summary=3D"Procedure Surveylogistic: Model Information" frame=3Dbox>
  <COLGROUP>
  <COL>
  <COL>
  <COL></COLGROUP>
  <THEAD>
  <TR>
    <TH class=3D"c b header" colSpan=3D3 scope=3Dcolgroup>Model=20
  Information</TH></TR></THEAD>
  <TBODY>
  <TR>
    <TH class=3D"l rowheader" scope=3Drow>Data Set</TH>
    <TD class=3D"l data">WORK.A</TD>
    <TD class=3D"l data">&nbsp;</TD></TR>
  <TR>
    <TH class=3D"l rowheader" scope=3Drow>Response Variable</TH>
    <TD class=3D"l data">FLUSHT</TD>
    <TD class=3D"l data">&nbsp;</TD></TR>
  <TR>
    <TH class=3D"l rowheader" scope=3Drow>Number of Response Levels</TH>
    <TD class=3D"l data">2</TD>
    <TD class=3D"l data">&nbsp;</TD></TR>
  <TR>
    <TH class=3D"l rowheader" scope=3Drow>Stratum Variable</TH>
    <TD class=3D"l data">VARSTR</TD>
    <TD class=3D"l data">VARIANCE ESTIMATION STRATUM - 2011</TD></TR>
  <TR>
    <TH class=3D"l rowheader" scope=3Drow>Number of Strata</TH>
    <TD class=3D"l data">165</TD>
    <TD class=3D"l data">&nbsp;</TD></TR>
  <TR>
    <TH class=3D"l rowheader" scope=3Drow>Cluster Variable</TH>
    <TD class=3D"l data">VARPSU</TD>
    <TD class=3D"l data">VARIANCE ESTIMATION PSU - 2011</TD></TR>
  <TR>
    <TH class=3D"l rowheader" scope=3Drow>Number of Clusters</TH>
    <TD class=3D"l data">365</TD>
    <TD class=3D"l data">&nbsp;</TD></TR>
  <TR>
    <TH class=3D"l rowheader" scope=3Drow>Weight Variable</TH>
    <TD class=3D"l data">wtdper</TD>
    <TD class=3D"l data">&nbsp;</TD></TR>
  <TR>
    <TH class=3D"l rowheader" scope=3Drow>Model</TH>
    <TD class=3D"l data">Binary Logit</TD>
    <TD class=3D"l data">&nbsp;</TD></TR>
  <TR>
    <TH class=3D"l rowheader" scope=3Drow>Optimization Technique</TH>
    <TD class=3D"l data">Fisher's Scoring</TD>
    <TD class=3D"l data">&nbsp;</TD></TR>
  <TR>
    <TH class=3D"l rowheader" scope=3Drow>Variance Adjustment</TH>
    <TD class=3D"l data">Degrees of Freedom (DF)</TD>
    <TD class=3D"l =
data">&nbsp;</TD></TR></TBODY></TABLE></DIV></DIV><BR><A=20
name=3DIDX96></A>
<DIV>
<DIV align=3Dcenter>
<TABLE class=3Dtable borderColor=3D#c1c1c1 cellSpacing=3D0 =
cellPadding=3D5 rules=3Dall=20
summary=3D"Procedure Surveylogistic: Variance Estimation" frame=3Dbox>
  <COLGROUP>
  <COL>
  <COL></COLGROUP>
  <THEAD>
  <TR>
    <TH class=3D"c b header" colSpan=3D2 scope=3Dcolgroup>Variance=20
  Estimation</TH></TR></THEAD>
  <TBODY>
  <TR>
    <TH class=3D"l rowheader" scope=3Drow>Method</TH>
    <TD class=3D"r data">Taylor Series</TD></TR>
  <TR>
    <TH class=3D"l rowheader" scope=3Drow>Variance Adjustment</TH>
    <TD class=3D"r data">Degrees of Freedom=20
(DF)</TD></TR></TBODY></TABLE></DIV></DIV><BR><A name=3DIDX97></A>
<DIV>
<DIV align=3Dcenter>
<TABLE class=3Dtable borderColor=3D#c1c1c1 cellSpacing=3D0 =
cellPadding=3D5 rules=3Dall=20
summary=3D"Procedure Surveylogistic: Observations Summary" frame=3Dbox>
  <COLGROUP>
  <COL>
  <COL></COLGROUP>
  <TBODY>
  <TR>
    <TH class=3D"l rowheader" scope=3Drow>Number of Observations =
Read</TH>
    <TD class=3D"r data">15971</TD></TR>
  <TR>
    <TH class=3D"l rowheader" scope=3Drow>Number of Observations =
Used</TH>
    <TD class=3D"r data">15092</TD></TR>
  <TR>
    <TH class=3D"l rowheader" scope=3Drow>Sum of Weights Read</TH>
    <TD class=3D"r data">1.6178E8</TD></TR>
  <TR>
    <TH class=3D"l rowheader" scope=3Drow>Sum of Weights Used</TH>
    <TD class=3D"r =
data">1.5788E8</TD></TR></TBODY></TABLE></DIV></DIV><BR><A=20
name=3DIDX98></A>
<DIV>
<DIV align=3Dcenter>
<TABLE class=3Dtable borderColor=3D#c1c1c1 cellSpacing=3D0 =
cellPadding=3D5 rules=3Dall=20
summary=3D"Procedure Surveylogistic: Response Profile" frame=3Dbox>
  <COLGROUP>
  <COL>
  <COL>
  <COL>
  <COL></COLGROUP>
  <THEAD>
  <TR>
    <TH class=3D"c b header" colSpan=3D4 scope=3Dcolgroup>Response =
Profile</TH></TR>
  <TR>
    <TH class=3D"r b header" scope=3Dcol>Ordered<BR>Value</TH>
    <TH class=3D"l b header" scope=3Dcol>FLUSHT</TH>
    <TH class=3D"r b header" scope=3Dcol>Total<BR>Frequency</TH>
    <TH class=3D"r b header" =
scope=3Dcol>Total<BR>Weight</TH></TR></THEAD>
  <TBODY>
  <TR>
    <TH class=3D"r rowheader" scope=3Drow>1</TH>
    <TD class=3D"l data">0</TD>
    <TD class=3D"r data">6927</TD>
    <TD class=3D"r data">67426604</TD></TR>
  <TR>
    <TH class=3D"r rowheader" scope=3Drow>2</TH>
    <TD class=3D"l data">1</TD>
    <TD class=3D"r data">8165</TD>
    <TD class=3D"r data">90451338</TD></TR></TBODY></TABLE></DIV><BR>
<P>
<DIV align=3Dcenter>
<TABLE class=3Dproctitle>
  <TBODY>
  <TR>
    <TD class=3D"c proctitle">Probability modeled is=20
FLUSHT=3D1.</TD></TR></TBODY></TABLE></DIV>
<P></P></DIV><BR><BR>
<P>
<DIV align=3Dleft>
<TABLE class=3Dnotecontent>
  <TBODY>
  <TR>
    <TD class=3D"l notebanner">Note:</TD>
    <TD class=3D"l notecontent">481 observations were deleted due to =
missing=20
      values for the response or explanatory=20
variables.</TD></TR></TBODY></TABLE></DIV>
<P><BR>
<P>
<DIV align=3Dleft>
<TABLE class=3Dnotecontent>
  <TBODY>
  <TR>
    <TD class=3D"l notebanner">Note:</TD>
    <TD class=3D"l notecontent">398 observations having nonpositive =
frequencies=20
      or weights were excluded since they do not contribute to the=20
  analysis.</TD></TR></TBODY></TABLE></DIV>
<P><A name=3DIDX99></A>
<DIV>
<DIV align=3Dcenter>
<TABLE class=3Dtable borderColor=3D#c1c1c1 cellSpacing=3D0 =
cellPadding=3D5 rules=3Dall=20
summary=3D"Procedure Surveylogistic: Convergence Status" frame=3Dbox>
  <COLGROUP>
  <COL></COLGROUP>
  <THEAD>
  <TR>
    <TH class=3D"c b header" scope=3Dcol>Model Convergence =
Status</TH></TR></THEAD>
  <TBODY>
  <TR>
    <TD class=3D"c data">Convergence criterion (GCONV=3D1E-8)=20
  satisfied.</TD></TR></TBODY></TABLE></DIV></DIV><BR><A =
name=3DIDX100></A>
<DIV>
<DIV align=3Dcenter>
<TABLE class=3Dtable borderColor=3D#c1c1c1 cellSpacing=3D0 =
cellPadding=3D5 rules=3Dall=20
summary=3D"Procedure Surveylogistic: Fit Statistics" frame=3Dbox>
  <COLGROUP>
  <COL>
  <COL>
  <COL></COLGROUP>
  <THEAD>
  <TR>
    <TH class=3D"c b header" colSpan=3D3 scope=3Dcolgroup>Model Fit =
Statistics</TH></TR>
  <TR>
    <TH class=3D"l b header" scope=3Dcol>Criterion</TH>
    <TH class=3D"r b header" scope=3Dcol>Intercept Only</TH>
    <TH class=3D"r b header" scope=3Dcol>Intercept =
and<BR>Covariates</TH></TR></THEAD>
  <TBODY>
  <TR>
    <TH class=3D"l rowheader" scope=3Drow>AIC</TH>
    <TD class=3D"r data">215495396</TD>
    <TD class=3D"r data">214027598</TD></TR>
  <TR>
    <TH class=3D"l rowheader" scope=3Drow>SC</TH>
    <TD class=3D"r data">215495404</TD>
    <TD class=3D"r data">214027620</TD></TR>
  <TR>
    <TH class=3D"l rowheader" scope=3Drow>-2 Log L</TH>
    <TD class=3D"r data">215495394</TD>
    <TD class=3D"r =
data">214027592</TD></TR></TBODY></TABLE></DIV></DIV><BR><A=20
name=3DIDX101></A>
<DIV>
<DIV align=3Dcenter>
<TABLE class=3Dtable borderColor=3D#c1c1c1 cellSpacing=3D0 =
cellPadding=3D5 rules=3Dall=20
summary=3D"Procedure Surveylogistic: Global Tests" frame=3Dbox>
  <COLGROUP>
  <COL>
  <COL>
  <COL>
  <COL>
  <COL></COLGROUP>
  <THEAD>
  <TR>
    <TH class=3D"c b header" colSpan=3D5 scope=3Dcolgroup>Testing Global =
Null=20
      Hypothesis: BETA=3D0</TH></TR>
  <TR>
    <TH class=3D"l b header" scope=3Dcol>Test</TH>
    <TH class=3D"r b header" scope=3Dcol>F Value</TH>
    <TH class=3D"r b header" scope=3Dcol>Num DF</TH>
    <TH class=3D"r b header" scope=3Dcol>Den DF</TH>
    <TH class=3D"r b header" =
scope=3Dcol>Pr&nbsp;&gt;&nbsp;F</TH></TR></THEAD>
  <TBODY>
  <TR>
    <TH class=3D"l rowheader" scope=3Drow>Likelihood Ratio</TH>
    <TD class=3D"r data">733901</TD>
    <TD class=3D"r data">2</TD>
    <TD class=3D"r data">Infty</TD>
    <TD class=3D"r data">&lt;.0001</TD></TR>
  <TR>
    <TH class=3D"l rowheader" scope=3Drow>Score</TH>
    <TD class=3D"r data">51.71</TD>
    <TD class=3D"r data">2</TD>
    <TD class=3D"r data">200</TD>
    <TD class=3D"r data">&lt;.0001</TD></TR>
  <TR>
    <TH class=3D"l rowheader" scope=3Drow>Wald</TH>
    <TD class=3D"r data">43.26</TD>
    <TD class=3D"r data">2</TD>
    <TD class=3D"r data">200</TD>
    <TD class=3D"r =
data">&lt;.0001</TD></TR></TBODY></TABLE></DIV></DIV><BR><A=20
name=3DIDX102></A>
<DIV>
<DIV align=3Dcenter>
<TABLE class=3Dtable borderColor=3D#c1c1c1 cellSpacing=3D0 =
cellPadding=3D5 rules=3Dall=20
summary=3D"Procedure Surveylogistic: Parameter Estimates" frame=3Dbox>
  <COLGROUP>
  <COL></COLGROUP>
  <COLGROUP>
  <COL>
  <COL>
  <COL>
  <COL></COLGROUP>
  <THEAD>
  <TR>
    <TH class=3D"c b header" colSpan=3D5 scope=3Dcolgroup>Analysis of =
Maximum=20
      Likelihood Estimates</TH></TR>
  <TR>
    <TH class=3D"l b header" scope=3Dcol>Parameter</TH>
    <TH class=3D"r b header" scope=3Dcol>Estimate</TH>
    <TH class=3D"r b header" scope=3Dcol>Standard<BR>Error</TH>
    <TH class=3D"r b header" scope=3Dcol>t&nbsp;Value</TH>
    <TH class=3D"r b header" =
scope=3Dcol>Pr&nbsp;&gt;&nbsp;|t|</TH></TR></THEAD>
  <TBODY>
  <TR>
    <TH class=3D"l rowheader" scope=3Drow>Intercept</TH>
    <TD class=3D"r data">0.4025</TD>
    <TD class=3D"r data">0.0386</TD>
    <TD class=3D"r data">10.43</TD>
    <TD class=3D"r data">&lt;.0001</TD></TR>
  <TR>
    <TH class=3D"l rowheader" scope=3Drow>newbnha</TH>
    <TD class=3D"r data" noWrap>-0.4608</TD>
    <TD class=3D"r data">0.0557</TD>
    <TD class=3D"r data" noWrap>-8.27</TD>
    <TD class=3D"r data">&lt;.0001</TD></TR>
  <TR>
    <TH class=3D"l rowheader" scope=3Drow>newha</TH>
    <TD class=3D"r data" noWrap>-0.4564</TD>
    <TD class=3D"r data">0.0634</TD>
    <TD class=3D"r data" noWrap>-7.20</TD>
    <TD class=3D"r data">&lt;.0001</TD></TR></TBODY>
  <TFOOT>
  <TR>
    <TH class=3D"c b footer" colSpan=3D5>NOTE: The degrees of freedom =
for the t=20
      tests<BR>is 200.</TH></TR></TFOOT></TABLE></DIV></DIV><BR><A =
name=3DIDX103></A>
<DIV>
<DIV align=3Dcenter>
<TABLE class=3Dtable borderColor=3D#c1c1c1 cellSpacing=3D0 =
cellPadding=3D5 rules=3Dall=20
summary=3D"Procedure Surveylogistic: Odds Ratios" frame=3Dbox>
  <COLGROUP>
  <COL></COLGROUP>
  <COLGROUP>
  <COL>
  <COL>
  <COL></COLGROUP>
  <THEAD>
  <TR>
    <TH class=3D"c b header" colSpan=3D4 scope=3Dcolgroup>Odds Ratio =
Estimates</TH></TR>
  <TR>
    <TH class=3D"l b header" scope=3Dcol>Effect</TH>
    <TH class=3D"r b header" scope=3Dcol>Point Estimate</TH>
    <TH class=3D"c b header" colSpan=3D2 scope=3Dcolgroup>95% Confidence =

  Limits</TH></TR></THEAD>
  <TBODY>
  <TR>
    <TH class=3D"l rowheader" scope=3Drow>newbnha</TH>
    <TD class=3D"r data">0.631</TD>
    <TD class=3D"r data">0.565</TD>
    <TD class=3D"r data">0.704</TD></TR>
  <TR>
    <TH class=3D"l rowheader" scope=3Drow>newha</TH>
    <TD class=3D"r data">0.634</TD>
    <TD class=3D"r data">0.559</TD>
    <TD class=3D"r data">0.718</TD></TR></TBODY>
  <TFOOT>
  <TR>
    <TH class=3D"c b footer" colSpan=3D4>NOTE: The degrees of freedom in =

      computing<BR>the confidence limits is=20
200.</TH></TR></TFOOT></TABLE></DIV></DIV><BR><A name=3DIDX104></A>
<DIV>
<DIV align=3Dcenter>
<TABLE class=3Dtable borderColor=3D#c1c1c1 cellSpacing=3D0 =
cellPadding=3D5 rules=3Dall=20
summary=3D"Procedure Surveylogistic: Association Statistics" =
frame=3Dbox>
  <COLGROUP>
  <COL>
  <COL>
  <COL>
  <COL></COLGROUP>
  <THEAD>
  <TR>
    <TH class=3D"c b header" colSpan=3D4 scope=3Dcolgroup>Association of =
Predicted=20
      Probabilities and Observed<BR>Responses</TH></TR></THEAD>
  <TBODY>
  <TR>
    <TH class=3D"l rowheader" scope=3Drow>Percent Concordant</TH>
    <TD class=3D"r data">35.1</TD>
    <TH class=3D"l rowheader" scope=3Drow>Somers' D</TH>
    <TD class=3D"r data">0.106</TD></TR>
  <TR>
    <TH class=3D"l rowheader" scope=3Drow>Percent Discordant</TH>
    <TD class=3D"r data">24.5</TD>
    <TH class=3D"l rowheader" scope=3Drow>Gamma</TH>
    <TD class=3D"r data">0.178</TD></TR>
  <TR>
    <TH class=3D"l rowheader" scope=3Drow>Percent Tied</TH>
    <TD class=3D"r data">40.4</TD>
    <TH class=3D"l rowheader" scope=3Drow>Tau-a</TH>
    <TD class=3D"r data">0.053</TD></TR>
  <TR>
    <TH class=3D"l rowheader" scope=3Drow>Pairs</TH>
    <TD class=3D"r data">56558955</TD>
    <TH class=3D"l rowheader" scope=3Drow>c</TH>
    <TD class=3D"r =
data">0.553</TD></TR></TBODY></TABLE></DIV></DIV><BR></DIV>
<DIV class=3Dbranch>
<P style=3D"PAGE-BREAK-AFTER: always"><BR></P>
<HR SIZE=3D3>
<A name=3DIDX105></A>
<TABLE class=3Dsystitleandfootercontainer cellSpacing=3D1 =
cellPadding=3D1 rules=3Dnone=20
width=3D"100%" summary=3D"Page Layout" border=3D0 frame=3Dvoid>
  <TBODY>
  <TR>
    <TD class=3D"c systemtitle">FLUSHT with predisposing factors=20
</TD></TR></TBODY></TABLE><BR>
<DIV class=3D"c proctitle">The SURVEYLOGISTIC Procedure</DIV>
<P>
<DIV>
<DIV align=3Dcenter>
<TABLE class=3Dtable borderColor=3D#c1c1c1 cellSpacing=3D0 =
cellPadding=3D5 rules=3Dall=20
summary=3D"Procedure Surveylogistic: Model Information" frame=3Dbox>
  <COLGROUP>
  <COL>
  <COL>
  <COL></COLGROUP>
  <THEAD>
  <TR>
    <TH class=3D"c b header" colSpan=3D3 scope=3Dcolgroup>Model=20
  Information</TH></TR></THEAD>
  <TBODY>
  <TR>
    <TH class=3D"l rowheader" scope=3Drow>Data Set</TH>
    <TD class=3D"l data">WORK.A</TD>
    <TD class=3D"l data">&nbsp;</TD></TR>
  <TR>
    <TH class=3D"l rowheader" scope=3Drow>Response Variable</TH>
    <TD class=3D"l data">FLUSHT</TD>
    <TD class=3D"l data">&nbsp;</TD></TR>
  <TR>
    <TH class=3D"l rowheader" scope=3Drow>Number of Response Levels</TH>
    <TD class=3D"l data">2</TD>
    <TD class=3D"l data">&nbsp;</TD></TR>
  <TR>
    <TH class=3D"l rowheader" scope=3Drow>Stratum Variable</TH>
    <TD class=3D"l data">VARSTR</TD>
    <TD class=3D"l data">VARIANCE ESTIMATION STRATUM - 2011</TD></TR>
  <TR>
    <TH class=3D"l rowheader" scope=3Drow>Number of Strata</TH>
    <TD class=3D"l data">165</TD>
    <TD class=3D"l data">&nbsp;</TD></TR>
  <TR>
    <TH class=3D"l rowheader" scope=3Drow>Cluster Variable</TH>
    <TD class=3D"l data">VARPSU</TD>
    <TD class=3D"l data">VARIANCE ESTIMATION PSU - 2011</TD></TR>
  <TR>
    <TH class=3D"l rowheader" scope=3Drow>Number of Clusters</TH>
    <TD class=3D"l data">365</TD>
    <TD class=3D"l data">&nbsp;</TD></TR>
  <TR>
    <TH class=3D"l rowheader" scope=3Drow>Weight Variable</TH>
    <TD class=3D"l data">wtdper</TD>
    <TD class=3D"l data">&nbsp;</TD></TR>
  <TR>
    <TH class=3D"l rowheader" scope=3Drow>Model</TH>
    <TD class=3D"l data">Binary Logit</TD>
    <TD class=3D"l data">&nbsp;</TD></TR>
  <TR>
    <TH class=3D"l rowheader" scope=3Drow>Optimization Technique</TH>
    <TD class=3D"l data">Fisher's Scoring</TD>
    <TD class=3D"l data">&nbsp;</TD></TR>
  <TR>
    <TH class=3D"l rowheader" scope=3Drow>Variance Adjustment</TH>
    <TD class=3D"l data">Degrees of Freedom (DF)</TD>
    <TD class=3D"l =
data">&nbsp;</TD></TR></TBODY></TABLE></DIV></DIV><BR><A=20
name=3DIDX106></A>
<DIV>
<DIV align=3Dcenter>
<TABLE class=3Dtable borderColor=3D#c1c1c1 cellSpacing=3D0 =
cellPadding=3D5 rules=3Dall=20
summary=3D"Procedure Surveylogistic: Variance Estimation" frame=3Dbox>
  <COLGROUP>
  <COL>
  <COL></COLGROUP>
  <THEAD>
  <TR>
    <TH class=3D"c b header" colSpan=3D2 scope=3Dcolgroup>Variance=20
  Estimation</TH></TR></THEAD>
  <TBODY>
  <TR>
    <TH class=3D"l rowheader" scope=3Drow>Method</TH>
    <TD class=3D"r data">Taylor Series</TD></TR>
  <TR>
    <TH class=3D"l rowheader" scope=3Drow>Variance Adjustment</TH>
    <TD class=3D"r data">Degrees of Freedom=20
(DF)</TD></TR></TBODY></TABLE></DIV></DIV><BR><A name=3DIDX107></A>
<DIV>
<DIV align=3Dcenter>
<TABLE class=3Dtable borderColor=3D#c1c1c1 cellSpacing=3D0 =
cellPadding=3D5 rules=3Dall=20
summary=3D"Procedure Surveylogistic: Observations Summary" frame=3Dbox>
  <COLGROUP>
  <COL>
  <COL></COLGROUP>
  <TBODY>
  <TR>
    <TH class=3D"l rowheader" scope=3Drow>Number of Observations =
Read</TH>
    <TD class=3D"r data">15971</TD></TR>
  <TR>
    <TH class=3D"l rowheader" scope=3Drow>Number of Observations =
Used</TH>
    <TD class=3D"r data">15092</TD></TR>
  <TR>
    <TH class=3D"l rowheader" scope=3Drow>Sum of Weights Read</TH>
    <TD class=3D"r data">1.6178E8</TD></TR>
  <TR>
    <TH class=3D"l rowheader" scope=3Drow>Sum of Weights Used</TH>
    <TD class=3D"r =
data">1.5788E8</TD></TR></TBODY></TABLE></DIV></DIV><BR><A=20
name=3DIDX108></A>
<DIV>
<DIV align=3Dcenter>
<TABLE class=3Dtable borderColor=3D#c1c1c1 cellSpacing=3D0 =
cellPadding=3D5 rules=3Dall=20
summary=3D"Procedure Surveylogistic: Response Profile" frame=3Dbox>
  <COLGROUP>
  <COL>
  <COL>
  <COL>
  <COL></COLGROUP>
  <THEAD>
  <TR>
    <TH class=3D"c b header" colSpan=3D4 scope=3Dcolgroup>Response =
Profile</TH></TR>
  <TR>
    <TH class=3D"r b header" scope=3Dcol>Ordered<BR>Value</TH>
    <TH class=3D"l b header" scope=3Dcol>FLUSHT</TH>
    <TH class=3D"r b header" scope=3Dcol>Total<BR>Frequency</TH>
    <TH class=3D"r b header" =
scope=3Dcol>Total<BR>Weight</TH></TR></THEAD>
  <TBODY>
  <TR>
    <TH class=3D"r rowheader" scope=3Drow>1</TH>
    <TD class=3D"l data">0</TD>
    <TD class=3D"r data">6927</TD>
    <TD class=3D"r data">67426604</TD></TR>
  <TR>
    <TH class=3D"r rowheader" scope=3Drow>2</TH>
    <TD class=3D"l data">1</TD>
    <TD class=3D"r data">8165</TD>
    <TD class=3D"r data">90451338</TD></TR></TBODY></TABLE></DIV><BR>
<P>
<DIV align=3Dcenter>
<TABLE class=3Dproctitle>
  <TBODY>
  <TR>
    <TD class=3D"c proctitle">Probability modeled is=20
FLUSHT=3D1.</TD></TR></TBODY></TABLE></DIV>
<P></P></DIV><BR><BR>
<P>
<DIV align=3Dleft>
<TABLE class=3Dnotecontent>
  <TBODY>
  <TR>
    <TD class=3D"l notebanner">Note:</TD>
    <TD class=3D"l notecontent">481 observations were deleted due to =
missing=20
      values for the response or explanatory=20
variables.</TD></TR></TBODY></TABLE></DIV>
<P><BR>
<P>
<DIV align=3Dleft>
<TABLE class=3Dnotecontent>
  <TBODY>
  <TR>
    <TD class=3D"l notebanner">Note:</TD>
    <TD class=3D"l notecontent">398 observations having nonpositive =
frequencies=20
      or weights were excluded since they do not contribute to the=20
  analysis.</TD></TR></TBODY></TABLE></DIV>
<P><A name=3DIDX109></A>
<DIV>
<DIV align=3Dcenter>
<TABLE class=3Dtable borderColor=3D#c1c1c1 cellSpacing=3D0 =
cellPadding=3D5 rules=3Dall=20
summary=3D"Procedure Surveylogistic: Convergence Status" frame=3Dbox>
  <COLGROUP>
  <COL></COLGROUP>
  <THEAD>
  <TR>
    <TH class=3D"c b header" scope=3Dcol>Model Convergence =
Status</TH></TR></THEAD>
  <TBODY>
  <TR>
    <TD class=3D"c data">Convergence criterion (GCONV=3D1E-8)=20
  satisfied.</TD></TR></TBODY></TABLE></DIV></DIV><BR><A =
name=3DIDX110></A>
<DIV>
<DIV align=3Dcenter>
<TABLE class=3Dtable borderColor=3D#c1c1c1 cellSpacing=3D0 =
cellPadding=3D5 rules=3Dall=20
summary=3D"Procedure Surveylogistic: Fit Statistics" frame=3Dbox>
  <COLGROUP>
  <COL>
  <COL>
  <COL></COLGROUP>
  <THEAD>
  <TR>
    <TH class=3D"c b header" colSpan=3D3 scope=3Dcolgroup>Model Fit =
Statistics</TH></TR>
  <TR>
    <TH class=3D"l b header" scope=3Dcol>Criterion</TH>
    <TH class=3D"r b header" scope=3Dcol>Intercept Only</TH>
    <TH class=3D"r b header" scope=3Dcol>Intercept =
and<BR>Covariates</TH></TR></THEAD>
  <TBODY>
  <TR>
    <TH class=3D"l rowheader" scope=3Drow>AIC</TH>
    <TD class=3D"r data">215495396</TD>
    <TD class=3D"r data">198815247</TD></TR>
  <TR>
    <TH class=3D"l rowheader" scope=3Drow>SC</TH>
    <TD class=3D"r data">215495404</TD>
    <TD class=3D"r data">198815316</TD></TR>
  <TR>
    <TH class=3D"l rowheader" scope=3Drow>-2 Log L</TH>
    <TD class=3D"r data">215495394</TD>
    <TD class=3D"r =
data">198815229</TD></TR></TBODY></TABLE></DIV></DIV><BR><A=20
name=3DIDX111></A>
<DIV>
<DIV align=3Dcenter>
<TABLE class=3Dtable borderColor=3D#c1c1c1 cellSpacing=3D0 =
cellPadding=3D5 rules=3Dall=20
summary=3D"Procedure Surveylogistic: Global Tests" frame=3Dbox>
  <COLGROUP>
  <COL>
  <COL>
  <COL>
  <COL>
  <COL></COLGROUP>
  <THEAD>
  <TR>
    <TH class=3D"c b header" colSpan=3D5 scope=3Dcolgroup>Testing Global =
Null=20
      Hypothesis: BETA=3D0</TH></TR>
  <TR>
    <TH class=3D"l b header" scope=3Dcol>Test</TH>
    <TH class=3D"r b header" scope=3Dcol>F Value</TH>
    <TH class=3D"r b header" scope=3Dcol>Num DF</TH>
    <TH class=3D"r b header" scope=3Dcol>Den DF</TH>
    <TH class=3D"r b header" =
scope=3Dcol>Pr&nbsp;&gt;&nbsp;F</TH></TR></THEAD>
  <TBODY>
  <TR>
    <TH class=3D"l rowheader" scope=3Drow>Likelihood Ratio</TH>
    <TD class=3D"r data">2085021</TD>
    <TD class=3D"r data">8</TD>
    <TD class=3D"r data">Infty</TD>
    <TD class=3D"r data">&lt;.0001</TD></TR>
  <TR>
    <TH class=3D"l rowheader" scope=3Drow>Score</TH>
    <TD class=3D"r data">62.93</TD>
    <TD class=3D"r data">8</TD>
    <TD class=3D"r data">200</TD>
    <TD class=3D"r data">&lt;.0001</TD></TR>
  <TR>
    <TH class=3D"l rowheader" scope=3Drow>Wald</TH>
    <TD class=3D"r data">75.44</TD>
    <TD class=3D"r data">8</TD>
    <TD class=3D"r data">200</TD>
    <TD class=3D"r =
data">&lt;.0001</TD></TR></TBODY></TABLE></DIV></DIV><BR><A=20
name=3DIDX112></A>
<DIV>
<DIV align=3Dcenter>
<TABLE class=3Dtable borderColor=3D#c1c1c1 cellSpacing=3D0 =
cellPadding=3D5 rules=3Dall=20
summary=3D"Procedure Surveylogistic: Parameter Estimates" frame=3Dbox>
  <COLGROUP>
  <COL></COLGROUP>
  <COLGROUP>
  <COL>
  <COL>
  <COL>
  <COL></COLGROUP>
  <THEAD>
  <TR>
    <TH class=3D"c b header" colSpan=3D5 scope=3Dcolgroup>Analysis of =
Maximum=20
      Likelihood Estimates</TH></TR>
  <TR>
    <TH class=3D"l b header" scope=3Dcol>Parameter</TH>
    <TH class=3D"r b header" scope=3Dcol>Estimate</TH>
    <TH class=3D"r b header" scope=3Dcol>Standard<BR>Error</TH>
    <TH class=3D"r b header" scope=3Dcol>t&nbsp;Value</TH>
    <TH class=3D"r b header" =
scope=3Dcol>Pr&nbsp;&gt;&nbsp;|t|</TH></TR></THEAD>
  <TBODY>
  <TR>
    <TH class=3D"l rowheader" scope=3Drow>Intercept</TH>
    <TD class=3D"r data" noWrap>-1.6463</TD>
    <TD class=3D"r data">0.1168</TD>
    <TD class=3D"r data" noWrap>-14.09</TD>
    <TD class=3D"r data">&lt;.0001</TD></TR>
  <TR>
    <TH class=3D"l rowheader" scope=3Drow>newbnha</TH>
    <TD class=3D"r data" noWrap>-0.2868</TD>
    <TD class=3D"r data">0.0571</TD>
    <TD class=3D"r data" noWrap>-5.02</TD>
    <TD class=3D"r data">&lt;.0001</TD></TR>
  <TR>
    <TH class=3D"l rowheader" scope=3Drow>newha</TH>
    <TD class=3D"r data" noWrap>-0.1965</TD>
    <TD class=3D"r data">0.0700</TD>
    <TD class=3D"r data" noWrap>-2.81</TD>
    <TD class=3D"r data">0.0055</TD></TR>
  <TR>
    <TH class=3D"l rowheader" scope=3Drow>agex</TH>
    <TD class=3D"r data">0.0376</TD>
    <TD class=3D"r data">0.00164</TD>
    <TD class=3D"r data">22.93</TD>
    <TD class=3D"r data">&lt;.0001</TD></TR>
  <TR>
    <TH class=3D"l rowheader" scope=3Drow>male</TH>
    <TD class=3D"r data" noWrap>-0.2127</TD>
    <TD class=3D"r data">0.0480</TD>
    <TD class=3D"r data" noWrap>-4.43</TD>
    <TD class=3D"r data">&lt;.0001</TD></TR>
  <TR>
    <TH class=3D"l rowheader" scope=3Drow>marrynew</TH>
    <TD class=3D"r data">0.1579</TD>
    <TD class=3D"r data">0.0504</TD>
    <TD class=3D"r data">3.13</TD>
    <TD class=3D"r data">0.0020</TD></TR>
  <TR>
    <TH class=3D"l rowheader" scope=3Drow>region2</TH>
    <TD class=3D"r data" noWrap>-0.0726</TD>
    <TD class=3D"r data">0.0937</TD>
    <TD class=3D"r data" noWrap>-0.77</TD>
    <TD class=3D"r data">0.4394</TD></TR>
  <TR>
    <TH class=3D"l rowheader" scope=3Drow>region3</TH>
    <TD class=3D"r data" noWrap>-0.0453</TD>
    <TD class=3D"r data">0.0820</TD>
    <TD class=3D"r data" noWrap>-0.55</TD>
    <TD class=3D"r data">0.5812</TD></TR>
  <TR>
    <TH class=3D"l rowheader" scope=3Drow>region4</TH>
    <TD class=3D"r data" noWrap>-0.1454</TD>
    <TD class=3D"r data">0.0934</TD>
    <TD class=3D"r data" noWrap>-1.56</TD>
    <TD class=3D"r data">0.1211</TD></TR></TBODY>
  <TFOOT>
  <TR>
    <TH class=3D"c b footer" colSpan=3D5>NOTE: The degrees of freedom =
for the t=20
      tests<BR>is 200.</TH></TR></TFOOT></TABLE></DIV></DIV><BR><A =
name=3DIDX113></A>
<DIV>
<DIV align=3Dcenter>
<TABLE class=3Dtable borderColor=3D#c1c1c1 cellSpacing=3D0 =
cellPadding=3D5 rules=3Dall=20
summary=3D"Procedure Surveylogistic: Odds Ratios" frame=3Dbox>
  <COLGROUP>
  <COL></COLGROUP>
  <COLGROUP>
  <COL>
  <COL>
  <COL></COLGROUP>
  <THEAD>
  <TR>
    <TH class=3D"c b header" colSpan=3D4 scope=3Dcolgroup>Odds Ratio =
Estimates</TH></TR>
  <TR>
    <TH class=3D"l b header" scope=3Dcol>Effect</TH>
    <TH class=3D"r b header" scope=3Dcol>Point Estimate</TH>
    <TH class=3D"c b header" colSpan=3D2 scope=3Dcolgroup>95% Confidence =

  Limits</TH></TR></THEAD>
  <TBODY>
  <TR>
    <TH class=3D"l rowheader" scope=3Drow>newbnha</TH>
    <TD class=3D"r data">0.751</TD>
    <TD class=3D"r data">0.671</TD>
    <TD class=3D"r data">0.840</TD></TR>
  <TR>
    <TH class=3D"l rowheader" scope=3Drow>newha</TH>
    <TD class=3D"r data">0.822</TD>
    <TD class=3D"r data">0.716</TD>
    <TD class=3D"r data">0.943</TD></TR>
  <TR>
    <TH class=3D"l rowheader" scope=3Drow>agex</TH>
    <TD class=3D"r data">1.038</TD>
    <TD class=3D"r data">1.035</TD>
    <TD class=3D"r data">1.042</TD></TR>
  <TR>
    <TH class=3D"l rowheader" scope=3Drow>male</TH>
    <TD class=3D"r data">0.808</TD>
    <TD class=3D"r data">0.735</TD>
    <TD class=3D"r data">0.889</TD></TR>
  <TR>
    <TH class=3D"l rowheader" scope=3Drow>marrynew</TH>
    <TD class=3D"r data">1.171</TD>
    <TD class=3D"r data">1.060</TD>
    <TD class=3D"r data">1.293</TD></TR>
  <TR>
    <TH class=3D"l rowheader" scope=3Drow>region2</TH>
    <TD class=3D"r data">0.930</TD>
    <TD class=3D"r data">0.773</TD>
    <TD class=3D"r data">1.119</TD></TR>
  <TR>
    <TH class=3D"l rowheader" scope=3Drow>region3</TH>
    <TD class=3D"r data">0.956</TD>
    <TD class=3D"r data">0.813</TD>
    <TD class=3D"r data">1.123</TD></TR>
  <TR>
    <TH class=3D"l rowheader" scope=3Drow>region4</TH>
    <TD class=3D"r data">0.865</TD>
    <TD class=3D"r data">0.719</TD>
    <TD class=3D"r data">1.040</TD></TR></TBODY>
  <TFOOT>
  <TR>
    <TH class=3D"c b footer" colSpan=3D4>NOTE: The degrees of freedom in =

      computing<BR>the confidence limits is=20
200.</TH></TR></TFOOT></TABLE></DIV></DIV><BR><A name=3DIDX114></A>
<DIV>
<DIV align=3Dcenter>
<TABLE class=3Dtable borderColor=3D#c1c1c1 cellSpacing=3D0 =
cellPadding=3D5 rules=3Dall=20
summary=3D"Procedure Surveylogistic: Association Statistics" =
frame=3Dbox>
  <COLGROUP>
  <COL>
  <COL>
  <COL>
  <COL></COLGROUP>
  <THEAD>
  <TR>
    <TH class=3D"c b header" colSpan=3D4 scope=3Dcolgroup>Association of =
Predicted=20
      Probabilities and Observed<BR>Responses</TH></TR></THEAD>
  <TBODY>
  <TR>
    <TH class=3D"l rowheader" scope=3Drow>Percent Concordant</TH>
    <TD class=3D"r data">68.0</TD>
    <TH class=3D"l rowheader" scope=3Drow>Somers' D</TH>
    <TD class=3D"r data">0.363</TD></TR>
  <TR>
    <TH class=3D"l rowheader" scope=3Drow>Percent Discordant</TH>
    <TD class=3D"r data">31.7</TD>
    <TH class=3D"l rowheader" scope=3Drow>Gamma</TH>
    <TD class=3D"r data">0.364</TD></TR>
  <TR>
    <TH class=3D"l rowheader" scope=3Drow>Percent Tied</TH>
    <TD class=3D"r data">0.3</TD>
    <TH class=3D"l rowheader" scope=3Drow>Tau-a</TH>
    <TD class=3D"r data">0.180</TD></TR>
  <TR>
    <TH class=3D"l rowheader" scope=3Drow>Pairs</TH>
    <TD class=3D"r data">56558955</TD>
    <TH class=3D"l rowheader" scope=3Drow>c</TH>
    <TD class=3D"r =
data">0.682</TD></TR></TBODY></TABLE></DIV></DIV><BR></DIV>
<DIV class=3Dbranch>
<P style=3D"PAGE-BREAK-AFTER: always"><BR></P>
<HR SIZE=3D3>
<A name=3DIDX115></A>
<TABLE class=3Dsystitleandfootercontainer cellSpacing=3D1 =
cellPadding=3D1 rules=3Dnone=20
width=3D"100%" summary=3D"Page Layout" border=3D0 frame=3Dvoid>
  <TBODY>
  <TR>
    <TD class=3D"c systemtitle">FLUSHT with enabling factors=20
</TD></TR></TBODY></TABLE><BR>
<DIV class=3D"c proctitle">The SURVEYLOGISTIC Procedure</DIV>
<P>
<DIV>
<DIV align=3Dcenter>
<TABLE class=3Dtable borderColor=3D#c1c1c1 cellSpacing=3D0 =
cellPadding=3D5 rules=3Dall=20
summary=3D"Procedure Surveylogistic: Model Information" frame=3Dbox>
  <COLGROUP>
  <COL>
  <COL>
  <COL></COLGROUP>
  <THEAD>
  <TR>
    <TH class=3D"c b header" colSpan=3D3 scope=3Dcolgroup>Model=20
  Information</TH></TR></THEAD>
  <TBODY>
  <TR>
    <TH class=3D"l rowheader" scope=3Drow>Data Set</TH>
    <TD class=3D"l data">WORK.A</TD>
    <TD class=3D"l data">&nbsp;</TD></TR>
  <TR>
    <TH class=3D"l rowheader" scope=3Drow>Response Variable</TH>
    <TD class=3D"l data">FLUSHT</TD>
    <TD class=3D"l data">&nbsp;</TD></TR>
  <TR>
    <TH class=3D"l rowheader" scope=3Drow>Number of Response Levels</TH>
    <TD class=3D"l data">2</TD>
    <TD class=3D"l data">&nbsp;</TD></TR>
  <TR>
    <TH class=3D"l rowheader" scope=3Drow>Stratum Variable</TH>
    <TD class=3D"l data">VARSTR</TD>
    <TD class=3D"l data">VARIANCE ESTIMATION STRATUM - 2011</TD></TR>
  <TR>
    <TH class=3D"l rowheader" scope=3Drow>Number of Strata</TH>
    <TD class=3D"l data">165</TD>
    <TD class=3D"l data">&nbsp;</TD></TR>
  <TR>
    <TH class=3D"l rowheader" scope=3Drow>Cluster Variable</TH>
    <TD class=3D"l data">VARPSU</TD>
    <TD class=3D"l data">VARIANCE ESTIMATION PSU - 2011</TD></TR>
  <TR>
    <TH class=3D"l rowheader" scope=3Drow>Number of Clusters</TH>
    <TD class=3D"l data">364</TD>
    <TD class=3D"l data">&nbsp;</TD></TR>
  <TR>
    <TH class=3D"l rowheader" scope=3Drow>Weight Variable</TH>
    <TD class=3D"l data">wtdper</TD>
    <TD class=3D"l data">&nbsp;</TD></TR>
  <TR>
    <TH class=3D"l rowheader" scope=3Drow>Model</TH>
    <TD class=3D"l data">Binary Logit</TD>
    <TD class=3D"l data">&nbsp;</TD></TR>
  <TR>
    <TH class=3D"l rowheader" scope=3Drow>Optimization Technique</TH>
    <TD class=3D"l data">Fisher's Scoring</TD>
    <TD class=3D"l data">&nbsp;</TD></TR>
  <TR>
    <TH class=3D"l rowheader" scope=3Drow>Variance Adjustment</TH>
    <TD class=3D"l data">Degrees of Freedom (DF)</TD>
    <TD class=3D"l =
data">&nbsp;</TD></TR></TBODY></TABLE></DIV></DIV><BR><A=20
name=3DIDX116></A>
<DIV>
<DIV align=3Dcenter>
<TABLE class=3Dtable borderColor=3D#c1c1c1 cellSpacing=3D0 =
cellPadding=3D5 rules=3Dall=20
summary=3D"Procedure Surveylogistic: Variance Estimation" frame=3Dbox>
  <COLGROUP>
  <COL>
  <COL></COLGROUP>
  <THEAD>
  <TR>
    <TH class=3D"c b header" colSpan=3D2 scope=3Dcolgroup>Variance=20
  Estimation</TH></TR></THEAD>
  <TBODY>
  <TR>
    <TH class=3D"l rowheader" scope=3Drow>Method</TH>
    <TD class=3D"r data">Taylor Series</TD></TR>
  <TR>
    <TH class=3D"l rowheader" scope=3Drow>Variance Adjustment</TH>
    <TD class=3D"r data">Degrees of Freedom=20
(DF)</TD></TR></TBODY></TABLE></DIV></DIV><BR><A name=3DIDX117></A>
<DIV>
<DIV align=3Dcenter>
<TABLE class=3Dtable borderColor=3D#c1c1c1 cellSpacing=3D0 =
cellPadding=3D5 rules=3Dall=20
summary=3D"Procedure Surveylogistic: Observations Summary" frame=3Dbox>
  <COLGROUP>
  <COL>
  <COL></COLGROUP>
  <TBODY>
  <TR>
    <TH class=3D"l rowheader" scope=3Drow>Number of Observations =
Read</TH>
    <TD class=3D"r data">15971</TD></TR>
  <TR>
    <TH class=3D"l rowheader" scope=3Drow>Number of Observations =
Used</TH>
    <TD class=3D"r data">14974</TD></TR>
  <TR>
    <TH class=3D"l rowheader" scope=3Drow>Sum of Weights Read</TH>
    <TD class=3D"r data">1.6178E8</TD></TR>
  <TR>
    <TH class=3D"l rowheader" scope=3Drow>Sum of Weights Used</TH>
    <TD class=3D"r =
data">1.5707E8</TD></TR></TBODY></TABLE></DIV></DIV><BR><A=20
name=3DIDX118></A>
<DIV>
<DIV align=3Dcenter>
<TABLE class=3Dtable borderColor=3D#c1c1c1 cellSpacing=3D0 =
cellPadding=3D5 rules=3Dall=20
summary=3D"Procedure Surveylogistic: Response Profile" frame=3Dbox>
  <COLGROUP>
  <COL>
  <COL>
  <COL>
  <COL></COLGROUP>
  <THEAD>
  <TR>
    <TH class=3D"c b header" colSpan=3D4 scope=3Dcolgroup>Response =
Profile</TH></TR>
  <TR>
    <TH class=3D"r b header" scope=3Dcol>Ordered<BR>Value</TH>
    <TH class=3D"l b header" scope=3Dcol>FLUSHT</TH>
    <TH class=3D"r b header" scope=3Dcol>Total<BR>Frequency</TH>
    <TH class=3D"r b header" =
scope=3Dcol>Total<BR>Weight</TH></TR></THEAD>
  <TBODY>
  <TR>
    <TH class=3D"r rowheader" scope=3Drow>1</TH>
    <TD class=3D"l data">0</TD>
    <TD class=3D"r data">6872</TD>
    <TD class=3D"r data">67129624</TD></TR>
  <TR>
    <TH class=3D"r rowheader" scope=3Drow>2</TH>
    <TD class=3D"l data">1</TD>
    <TD class=3D"r data">8102</TD>
    <TD class=3D"r data">89942945</TD></TR></TBODY></TABLE></DIV><BR>
<P>
<DIV align=3Dcenter>
<TABLE class=3Dproctitle>
  <TBODY>
  <TR>
    <TD class=3D"c proctitle">Probability modeled is=20
FLUSHT=3D1.</TD></TR></TBODY></TABLE></DIV>
<P></P></DIV><BR><BR>
<P>
<DIV align=3Dleft>
<TABLE class=3Dnotecontent>
  <TBODY>
  <TR>
    <TD class=3D"l notebanner">Note:</TD>
    <TD class=3D"l notecontent">616 observations were deleted due to =
missing=20
      values for the response or explanatory=20
variables.</TD></TR></TBODY></TABLE></DIV>
<P><BR>
<P>
<DIV align=3Dleft>
<TABLE class=3Dnotecontent>
  <TBODY>
  <TR>
    <TD class=3D"l notebanner">Note:</TD>
    <TD class=3D"l notecontent">381 observations having nonpositive =
frequencies=20
      or weights were excluded since they do not contribute to the=20
  analysis.</TD></TR></TBODY></TABLE></DIV>
<P><A name=3DIDX119></A>
<DIV>
<DIV align=3Dcenter>
<TABLE class=3Dtable borderColor=3D#c1c1c1 cellSpacing=3D0 =
cellPadding=3D5 rules=3Dall=20
summary=3D"Procedure Surveylogistic: Convergence Status" frame=3Dbox>
  <COLGROUP>
  <COL></COLGROUP>
  <THEAD>
  <TR>
    <TH class=3D"c b header" scope=3Dcol>Model Convergence =
Status</TH></TR></THEAD>
  <TBODY>
  <TR>
    <TD class=3D"c data">Convergence criterion (GCONV=3D1E-8)=20
  satisfied.</TD></TR></TBODY></TABLE></DIV></DIV><BR><A =
name=3DIDX120></A>
<DIV>
<DIV align=3Dcenter>
<TABLE class=3Dtable borderColor=3D#c1c1c1 cellSpacing=3D0 =
cellPadding=3D5 rules=3Dall=20
summary=3D"Procedure Surveylogistic: Fit Statistics" frame=3Dbox>
  <COLGROUP>
  <COL>
  <COL>
  <COL></COLGROUP>
  <THEAD>
  <TR>
    <TH class=3D"c b header" colSpan=3D3 scope=3Dcolgroup>Model Fit =
Statistics</TH></TR>
  <TR>
    <TH class=3D"l b header" scope=3Dcol>Criterion</TH>
    <TH class=3D"r b header" scope=3Dcol>Intercept Only</TH>
    <TH class=3D"r b header" scope=3Dcol>Intercept =
and<BR>Covariates</TH></TR></THEAD>
  <TBODY>
  <TR>
    <TH class=3D"l rowheader" scope=3Drow>AIC</TH>
    <TD class=3D"r data">214423648</TD>
    <TD class=3D"r data">194211641</TD></TR>
  <TR>
    <TH class=3D"l rowheader" scope=3Drow>SC</TH>
    <TD class=3D"r data">214423656</TD>
    <TD class=3D"r data">194211793</TD></TR>
  <TR>
    <TH class=3D"l rowheader" scope=3Drow>-2 Log L</TH>
    <TD class=3D"r data">214423646</TD>
    <TD class=3D"r =
data">194211601</TD></TR></TBODY></TABLE></DIV></DIV><BR><A=20
name=3DIDX121></A>
<DIV>
<DIV align=3Dcenter>
<TABLE class=3Dtable borderColor=3D#c1c1c1 cellSpacing=3D0 =
cellPadding=3D5 rules=3Dall=20
summary=3D"Procedure Surveylogistic: Global Tests" frame=3Dbox>
  <COLGROUP>
  <COL>
  <COL>
  <COL>
  <COL>
  <COL></COLGROUP>
  <THEAD>
  <TR>
    <TH class=3D"c b header" colSpan=3D5 scope=3Dcolgroup>Testing Global =
Null=20
      Hypothesis: BETA=3D0</TH></TR>
  <TR>
    <TH class=3D"l b header" scope=3Dcol>Test</TH>
    <TH class=3D"r b header" scope=3Dcol>F Value</TH>
    <TH class=3D"r b header" scope=3Dcol>Num DF</TH>
    <TH class=3D"r b header" scope=3Dcol>Den DF</TH>
    <TH class=3D"r b header" =
scope=3Dcol>Pr&nbsp;&gt;&nbsp;F</TH></TR></THEAD>
  <TBODY>
  <TR>
    <TH class=3D"l rowheader" scope=3Drow>Likelihood Ratio</TH>
    <TD class=3D"r data">1063792</TD>
    <TD class=3D"r data">19</TD>
    <TD class=3D"r data">Infty</TD>
    <TD class=3D"r data">&lt;.0001</TD></TR>
  <TR>
    <TH class=3D"l rowheader" scope=3Drow>Score</TH>
    <TD class=3D"r data">33.99</TD>
    <TD class=3D"r data">19</TD>
    <TD class=3D"r data">199</TD>
    <TD class=3D"r data">&lt;.0001</TD></TR>
  <TR>
    <TH class=3D"l rowheader" scope=3Drow>Wald</TH>
    <TD class=3D"r data">42.02</TD>
    <TD class=3D"r data">19</TD>
    <TD class=3D"r data">199</TD>
    <TD class=3D"r =
data">&lt;.0001</TD></TR></TBODY></TABLE></DIV></DIV><BR><A=20
name=3DIDX122></A>
<DIV>
<DIV align=3Dcenter>
<TABLE class=3Dtable borderColor=3D#c1c1c1 cellSpacing=3D0 =
cellPadding=3D5 rules=3Dall=20
summary=3D"Procedure Surveylogistic: Parameter Estimates" frame=3Dbox>
  <COLGROUP>
  <COL></COLGROUP>
  <COLGROUP>
  <COL>
  <COL>
  <COL>
  <COL></COLGROUP>
  <THEAD>
  <TR>
    <TH class=3D"c b header" colSpan=3D5 scope=3Dcolgroup>Analysis of =
Maximum=20
      Likelihood Estimates</TH></TR>
  <TR>
    <TH class=3D"l b header" scope=3Dcol>Parameter</TH>
    <TH class=3D"r b header" scope=3Dcol>Estimate</TH>
    <TH class=3D"r b header" scope=3Dcol>Standard<BR>Error</TH>
    <TH class=3D"r b header" scope=3Dcol>t&nbsp;Value</TH>
    <TH class=3D"r b header" =
scope=3Dcol>Pr&nbsp;&gt;&nbsp;|t|</TH></TR></THEAD>
  <TBODY>
  <TR>
    <TH class=3D"l rowheader" scope=3Drow>Intercept</TH>
    <TD class=3D"r data" noWrap>-1.4831</TD>
    <TD class=3D"r data">0.1711</TD>
    <TD class=3D"r data" noWrap>-8.67</TD>
    <TD class=3D"r data">&lt;.0001</TD></TR>
  <TR>
    <TH class=3D"l rowheader" scope=3Drow>newbnha</TH>
    <TD class=3D"r data" noWrap>-0.2216</TD>
    <TD class=3D"r data">0.0589</TD>
    <TD class=3D"r data" noWrap>-3.76</TD>
    <TD class=3D"r data">0.0002</TD></TR>
  <TR>
    <TH class=3D"l rowheader" scope=3Drow>newha</TH>
    <TD class=3D"r data" noWrap>-0.0340</TD>
    <TD class=3D"r data">0.0763</TD>
    <TD class=3D"r data" noWrap>-0.44</TD>
    <TD class=3D"r data">0.6569</TD></TR>
  <TR>
    <TH class=3D"l rowheader" scope=3Drow>agex</TH>
    <TD class=3D"r data">0.0325</TD>
    <TD class=3D"r data">0.00180</TD>
    <TD class=3D"r data">18.01</TD>
    <TD class=3D"r data">&lt;.0001</TD></TR>
  <TR>
    <TH class=3D"l rowheader" scope=3Drow>male</TH>
    <TD class=3D"r data" noWrap>-0.2026</TD>
    <TD class=3D"r data">0.0493</TD>
    <TD class=3D"r data" noWrap>-4.11</TD>
    <TD class=3D"r data">&lt;.0001</TD></TR>
  <TR>
    <TH class=3D"l rowheader" scope=3Drow>marrynew</TH>
    <TD class=3D"r data">0.0579</TD>
    <TD class=3D"r data">0.0536</TD>
    <TD class=3D"r data">1.08</TD>
    <TD class=3D"r data">0.2809</TD></TR>
  <TR>
    <TH class=3D"l rowheader" scope=3Drow>region2</TH>
    <TD class=3D"r data" noWrap>-0.0121</TD>
    <TD class=3D"r data">0.0941</TD>
    <TD class=3D"r data" noWrap>-0.13</TD>
    <TD class=3D"r data">0.8974</TD></TR>
  <TR>
    <TH class=3D"l rowheader" scope=3Drow>region3</TH>
    <TD class=3D"r data">0.0245</TD>
    <TD class=3D"r data">0.0822</TD>
    <TD class=3D"r data">0.30</TD>
    <TD class=3D"r data">0.7655</TD></TR>
  <TR>
    <TH class=3D"l rowheader" scope=3Drow>region4</TH>
    <TD class=3D"r data" noWrap>-0.1190</TD>
    <TD class=3D"r data">0.0902</TD>
    <TD class=3D"r data" noWrap>-1.32</TD>
    <TD class=3D"r data">0.1887</TD></TR>
  <TR>
    <TH class=3D"l rowheader" scope=3Drow>empst</TH>
    <TD class=3D"r data" noWrap>-0.3012</TD>
    <TD class=3D"r data">0.0626</TD>
    <TD class=3D"r data" noWrap>-4.81</TD>
    <TD class=3D"r data">&lt;.0001</TD></TR>
  <TR>
    <TH class=3D"l rowheader" scope=3Drow>inscov2</TH>
    <TD class=3D"r data" noWrap>-0.0326</TD>
    <TD class=3D"r data">0.0788</TD>
    <TD class=3D"r data" noWrap>-0.41</TD>
    <TD class=3D"r data">0.6793</TD></TR>
  <TR>
    <TH class=3D"l rowheader" scope=3Drow>inscov3</TH>
    <TD class=3D"r data" noWrap>-0.8500</TD>
    <TD class=3D"r data">0.1004</TD>
    <TD class=3D"r data" noWrap>-8.46</TD>
    <TD class=3D"r data">&lt;.0001</TD></TR>
  <TR>
    <TH class=3D"l rowheader" scope=3Drow>povcat2</TH>
    <TD class=3D"r data" noWrap>-0.1117</TD>
    <TD class=3D"r data">0.0980</TD>
    <TD class=3D"r data" noWrap>-1.14</TD>
    <TD class=3D"r data">0.2558</TD></TR>
  <TR>
    <TH class=3D"l rowheader" scope=3Drow>povcat3</TH>
    <TD class=3D"r data">0.1546</TD>
    <TD class=3D"r data">0.0861</TD>
    <TD class=3D"r data">1.80</TD>
    <TD class=3D"r data">0.0739</TD></TR>
  <TR>
    <TH class=3D"l rowheader" scope=3Drow>povcat4</TH>
    <TD class=3D"r data">0.1722</TD>
    <TD class=3D"r data">0.0811</TD>
    <TD class=3D"r data">2.13</TD>
    <TD class=3D"r data">0.0348</TD></TR>
  <TR>
    <TH class=3D"l rowheader" scope=3Drow>povcat5</TH>
    <TD class=3D"r data">0.3834</TD>
    <TD class=3D"r data">0.0927</TD>
    <TD class=3D"r data">4.13</TD>
    <TD class=3D"r data">&lt;.0001</TD></TR>
  <TR>
    <TH class=3D"l rowheader" scope=3Drow>msa</TH>
    <TD class=3D"r data">0.0447</TD>
    <TD class=3D"r data">0.0649</TD>
    <TD class=3D"r data">0.69</TD>
    <TD class=3D"r data">0.4918</TD></TR>
  <TR>
    <TH class=3D"l rowheader" scope=3Drow>hidnew2a</TH>
    <TD class=3D"r data">0.0159</TD>
    <TD class=3D"r data">0.0756</TD>
    <TD class=3D"r data">0.21</TD>
    <TD class=3D"r data">0.8341</TD></TR>
  <TR>
    <TH class=3D"l rowheader" scope=3Drow>hidnew3a</TH>
    <TD class=3D"r data">0.0843</TD>
    <TD class=3D"r data">0.0801</TD>
    <TD class=3D"r data">1.05</TD>
    <TD class=3D"r data">0.2936</TD></TR>
  <TR>
    <TH class=3D"l rowheader" scope=3Drow>hidnew4a</TH>
    <TD class=3D"r data">0.3903</TD>
    <TD class=3D"r data">0.1148</TD>
    <TD class=3D"r data">3.40</TD>
    <TD class=3D"r data">0.0008</TD></TR></TBODY>
  <TFOOT>
  <TR>
    <TH class=3D"c b footer" colSpan=3D5>NOTE: The degrees of freedom =
for the t=20
      tests<BR>is 199.</TH></TR></TFOOT></TABLE></DIV></DIV><BR><A =
name=3DIDX123></A>
<DIV>
<DIV align=3Dcenter>
<TABLE class=3Dtable borderColor=3D#c1c1c1 cellSpacing=3D0 =
cellPadding=3D5 rules=3Dall=20
summary=3D"Procedure Surveylogistic: Odds Ratios" frame=3Dbox>
  <COLGROUP>
  <COL></COLGROUP>
  <COLGROUP>
  <COL>
  <COL>
  <COL></COLGROUP>
  <THEAD>
  <TR>
    <TH class=3D"c b header" colSpan=3D4 scope=3Dcolgroup>Odds Ratio =
Estimates</TH></TR>
  <TR>
    <TH class=3D"l b header" scope=3Dcol>Effect</TH>
    <TH class=3D"r b header" scope=3Dcol>Point Estimate</TH>
    <TH class=3D"c b header" colSpan=3D2 scope=3Dcolgroup>95% Confidence =

  Limits</TH></TR></THEAD>
  <TBODY>
  <TR>
    <TH class=3D"l rowheader" scope=3Drow>newbnha</TH>
    <TD class=3D"r data">0.801</TD>
    <TD class=3D"r data">0.713</TD>
    <TD class=3D"r data">0.900</TD></TR>
  <TR>
    <TH class=3D"l rowheader" scope=3Drow>newha</TH>
    <TD class=3D"r data">0.967</TD>
    <TD class=3D"r data">0.832</TD>
    <TD class=3D"r data">1.124</TD></TR>
  <TR>
    <TH class=3D"l rowheader" scope=3Drow>agex</TH>
    <TD class=3D"r data">1.033</TD>
    <TD class=3D"r data">1.029</TD>
    <TD class=3D"r data">1.037</TD></TR>
  <TR>
    <TH class=3D"l rowheader" scope=3Drow>male</TH>
    <TD class=3D"r data">0.817</TD>
    <TD class=3D"r data">0.741</TD>
    <TD class=3D"r data">0.900</TD></TR>
  <TR>
    <TH class=3D"l rowheader" scope=3Drow>marrynew</TH>
    <TD class=3D"r data">1.060</TD>
    <TD class=3D"r data">0.953</TD>
    <TD class=3D"r data">1.178</TD></TR>
  <TR>
    <TH class=3D"l rowheader" scope=3Drow>region2</TH>
    <TD class=3D"r data">0.988</TD>
    <TD class=3D"r data">0.821</TD>
    <TD class=3D"r data">1.189</TD></TR>
  <TR>
    <TH class=3D"l rowheader" scope=3Drow>region3</TH>
    <TD class=3D"r data">1.025</TD>
    <TD class=3D"r data">0.872</TD>
    <TD class=3D"r data">1.205</TD></TR>
  <TR>
    <TH class=3D"l rowheader" scope=3Drow>region4</TH>
    <TD class=3D"r data">0.888</TD>
    <TD class=3D"r data">0.743</TD>
    <TD class=3D"r data">1.061</TD></TR>
  <TR>
    <TH class=3D"l rowheader" scope=3Drow>empst</TH>
    <TD class=3D"r data">0.740</TD>
    <TD class=3D"r data">0.654</TD>
    <TD class=3D"r data">0.837</TD></TR>
  <TR>
    <TH class=3D"l rowheader" scope=3Drow>inscov2</TH>
    <TD class=3D"r data">0.968</TD>
    <TD class=3D"r data">0.829</TD>
    <TD class=3D"r data">1.131</TD></TR>
  <TR>
    <TH class=3D"l rowheader" scope=3Drow>inscov3</TH>
    <TD class=3D"r data">0.427</TD>
    <TD class=3D"r data">0.351</TD>
    <TD class=3D"r data">0.521</TD></TR>
  <TR>
    <TH class=3D"l rowheader" scope=3Drow>povcat2</TH>
    <TD class=3D"r data">0.894</TD>
    <TD class=3D"r data">0.737</TD>
    <TD class=3D"r data">1.085</TD></TR>
  <TR>
    <TH class=3D"l rowheader" scope=3Drow>povcat3</TH>
    <TD class=3D"r data">1.167</TD>
    <TD class=3D"r data">0.985</TD>
    <TD class=3D"r data">1.383</TD></TR>
  <TR>
    <TH class=3D"l rowheader" scope=3Drow>povcat4</TH>
    <TD class=3D"r data">1.188</TD>
    <TD class=3D"r data">1.012</TD>
    <TD class=3D"r data">1.394</TD></TR>
  <TR>
    <TH class=3D"l rowheader" scope=3Drow>povcat5</TH>
    <TD class=3D"r data">1.467</TD>
    <TD class=3D"r data">1.222</TD>
    <TD class=3D"r data">1.762</TD></TR>
  <TR>
    <TH class=3D"l rowheader" scope=3Drow>msa</TH>
    <TD class=3D"r data">1.046</TD>
    <TD class=3D"r data">0.920</TD>
    <TD class=3D"r data">1.188</TD></TR>
  <TR>
    <TH class=3D"l rowheader" scope=3Drow>hidnew2a</TH>
    <TD class=3D"r data">1.016</TD>
    <TD class=3D"r data">0.875</TD>
    <TD class=3D"r data">1.179</TD></TR>
  <TR>
    <TH class=3D"l rowheader" scope=3Drow>hidnew3a</TH>
    <TD class=3D"r data">1.088</TD>
    <TD class=3D"r data">0.929</TD>
    <TD class=3D"r data">1.274</TD></TR>
  <TR>
    <TH class=3D"l rowheader" scope=3Drow>hidnew4a</TH>
    <TD class=3D"r data">1.477</TD>
    <TD class=3D"r data">1.178</TD>
    <TD class=3D"r data">1.853</TD></TR></TBODY>
  <TFOOT>
  <TR>
    <TH class=3D"c b footer" colSpan=3D4>NOTE: The degrees of freedom in =

      computing<BR>the confidence limits is=20
199.</TH></TR></TFOOT></TABLE></DIV></DIV><BR><A name=3DIDX124></A>
<DIV>
<DIV align=3Dcenter>
<TABLE class=3Dtable borderColor=3D#c1c1c1 cellSpacing=3D0 =
cellPadding=3D5 rules=3Dall=20
summary=3D"Procedure Surveylogistic: Association Statistics" =
frame=3Dbox>
  <COLGROUP>
  <COL>
  <COL>
  <COL>
  <COL></COLGROUP>
  <THEAD>
  <TR>
    <TH class=3D"c b header" colSpan=3D4 scope=3Dcolgroup>Association of =
Predicted=20
      Probabilities and Observed<BR>Responses</TH></TR></THEAD>
  <TBODY>
  <TR>
    <TH class=3D"l rowheader" scope=3Drow>Percent Concordant</TH>
    <TD class=3D"r data">69.4</TD>
    <TH class=3D"l rowheader" scope=3Drow>Somers' D</TH>
    <TD class=3D"r data">0.391</TD></TR>
  <TR>
    <TH class=3D"l rowheader" scope=3Drow>Percent Discordant</TH>
    <TD class=3D"r data">30.3</TD>
    <TH class=3D"l rowheader" scope=3Drow>Gamma</TH>
    <TD class=3D"r data">0.392</TD></TR>
  <TR>
    <TH class=3D"l rowheader" scope=3Drow>Percent Tied</TH>
    <TD class=3D"r data">0.3</TD>
    <TH class=3D"l rowheader" scope=3Drow>Tau-a</TH>
    <TD class=3D"r data">0.194</TD></TR>
  <TR>
    <TH class=3D"l rowheader" scope=3Drow>Pairs</TH>
    <TD class=3D"r data">55676944</TD>
    <TH class=3D"l rowheader" scope=3Drow>c</TH>
    <TD class=3D"r =
data">0.696</TD></TR></TBODY></TABLE></DIV></DIV><BR></DIV>
<DIV class=3Dbranch>
<P style=3D"PAGE-BREAK-AFTER: always"><BR></P>
<HR SIZE=3D3>
<A name=3DIDX125></A>
<TABLE class=3Dsystitleandfootercontainer cellSpacing=3D1 =
cellPadding=3D1 rules=3Dnone=20
width=3D"100%" summary=3D"Page Layout" border=3D0 frame=3Dvoid>
  <TBODY>
  <TR>
    <TD class=3D"c systemtitle">FLUSHT with three factors=20
</TD></TR></TBODY></TABLE><BR>
<DIV class=3D"c proctitle">The SURVEYLOGISTIC Procedure</DIV>
<P>
<DIV>
<DIV align=3Dcenter>
<TABLE class=3Dtable borderColor=3D#c1c1c1 cellSpacing=3D0 =
cellPadding=3D5 rules=3Dall=20
summary=3D"Procedure Surveylogistic: Model Information" frame=3Dbox>
  <COLGROUP>
  <COL>
  <COL>
  <COL></COLGROUP>
  <THEAD>
  <TR>
    <TH class=3D"c b header" colSpan=3D3 scope=3Dcolgroup>Model=20
  Information</TH></TR></THEAD>
  <TBODY>
  <TR>
    <TH class=3D"l rowheader" scope=3Drow>Data Set</TH>
    <TD class=3D"l data">WORK.A</TD>
    <TD class=3D"l data">&nbsp;</TD></TR>
  <TR>
    <TH class=3D"l rowheader" scope=3Drow>Response Variable</TH>
    <TD class=3D"l data">FLUSHT</TD>
    <TD class=3D"l data">&nbsp;</TD></TR>
  <TR>
    <TH class=3D"l rowheader" scope=3Drow>Number of Response Levels</TH>
    <TD class=3D"l data">2</TD>
    <TD class=3D"l data">&nbsp;</TD></TR>
  <TR>
    <TH class=3D"l rowheader" scope=3Drow>Stratum Variable</TH>
    <TD class=3D"l data">VARSTR</TD>
    <TD class=3D"l data">VARIANCE ESTIMATION STRATUM - 2011</TD></TR>
  <TR>
    <TH class=3D"l rowheader" scope=3Drow>Number of Strata</TH>
    <TD class=3D"l data">165</TD>
    <TD class=3D"l data">&nbsp;</TD></TR>
  <TR>
    <TH class=3D"l rowheader" scope=3Drow>Cluster Variable</TH>
    <TD class=3D"l data">VARPSU</TD>
    <TD class=3D"l data">VARIANCE ESTIMATION PSU - 2011</TD></TR>
  <TR>
    <TH class=3D"l rowheader" scope=3Drow>Number of Clusters</TH>
    <TD class=3D"l data">364</TD>
    <TD class=3D"l data">&nbsp;</TD></TR>
  <TR>
    <TH class=3D"l rowheader" scope=3Drow>Weight Variable</TH>
    <TD class=3D"l data">wtdper</TD>
    <TD class=3D"l data">&nbsp;</TD></TR>
  <TR>
    <TH class=3D"l rowheader" scope=3Drow>Model</TH>
    <TD class=3D"l data">Binary Logit</TD>
    <TD class=3D"l data">&nbsp;</TD></TR>
  <TR>
    <TH class=3D"l rowheader" scope=3Drow>Optimization Technique</TH>
    <TD class=3D"l data">Fisher's Scoring</TD>
    <TD class=3D"l data">&nbsp;</TD></TR>
  <TR>
    <TH class=3D"l rowheader" scope=3Drow>Variance Adjustment</TH>
    <TD class=3D"l data">Degrees of Freedom (DF)</TD>
    <TD class=3D"l =
data">&nbsp;</TD></TR></TBODY></TABLE></DIV></DIV><BR><A=20
name=3DIDX126></A>
<DIV>
<DIV align=3Dcenter>
<TABLE class=3Dtable borderColor=3D#c1c1c1 cellSpacing=3D0 =
cellPadding=3D5 rules=3Dall=20
summary=3D"Procedure Surveylogistic: Variance Estimation" frame=3Dbox>
  <COLGROUP>
  <COL>
  <COL></COLGROUP>
  <THEAD>
  <TR>
    <TH class=3D"c b header" colSpan=3D2 scope=3Dcolgroup>Variance=20
  Estimation</TH></TR></THEAD>
  <TBODY>
  <TR>
    <TH class=3D"l rowheader" scope=3Drow>Method</TH>
    <TD class=3D"r data">Taylor Series</TD></TR>
  <TR>
    <TH class=3D"l rowheader" scope=3Drow>Variance Adjustment</TH>
    <TD class=3D"r data">Degrees of Freedom=20
(DF)</TD></TR></TBODY></TABLE></DIV></DIV><BR><A name=3DIDX127></A>
<DIV>
<DIV align=3Dcenter>
<TABLE class=3Dtable borderColor=3D#c1c1c1 cellSpacing=3D0 =
cellPadding=3D5 rules=3Dall=20
summary=3D"Procedure Surveylogistic: Observations Summary" frame=3Dbox>
  <COLGROUP>
  <COL>
  <COL></COLGROUP>
  <TBODY>
  <TR>
    <TH class=3D"l rowheader" scope=3Drow>Number of Observations =
Read</TH>
    <TD class=3D"r data">15971</TD></TR>
  <TR>
    <TH class=3D"l rowheader" scope=3Drow>Number of Observations =
Used</TH>
    <TD class=3D"r data">14970</TD></TR>
  <TR>
    <TH class=3D"l rowheader" scope=3Drow>Sum of Weights Read</TH>
    <TD class=3D"r data">1.6178E8</TD></TR>
  <TR>
    <TH class=3D"l rowheader" scope=3Drow>Sum of Weights Used</TH>
    <TD class=3D"r =
data">1.5703E8</TD></TR></TBODY></TABLE></DIV></DIV><BR><A=20
name=3DIDX128></A>
<DIV>
<DIV align=3Dcenter>
<TABLE class=3Dtable borderColor=3D#c1c1c1 cellSpacing=3D0 =
cellPadding=3D5 rules=3Dall=20
summary=3D"Procedure Surveylogistic: Response Profile" frame=3Dbox>
  <COLGROUP>
  <COL>
  <COL>
  <COL>
  <COL></COLGROUP>
  <THEAD>
  <TR>
    <TH class=3D"c b header" colSpan=3D4 scope=3Dcolgroup>Response =
Profile</TH></TR>
  <TR>
    <TH class=3D"r b header" scope=3Dcol>Ordered<BR>Value</TH>
    <TH class=3D"l b header" scope=3Dcol>FLUSHT</TH>
    <TH class=3D"r b header" scope=3Dcol>Total<BR>Frequency</TH>
    <TH class=3D"r b header" =
scope=3Dcol>Total<BR>Weight</TH></TR></THEAD>
  <TBODY>
  <TR>
    <TH class=3D"r rowheader" scope=3Drow>1</TH>
    <TD class=3D"l data">0</TD>
    <TD class=3D"r data">6870</TD>
    <TD class=3D"r data">67103050</TD></TR>
  <TR>
    <TH class=3D"r rowheader" scope=3Drow>2</TH>
    <TD class=3D"l data">1</TD>
    <TD class=3D"r data">8100</TD>
    <TD class=3D"r data">89930487</TD></TR></TBODY></TABLE></DIV><BR>
<P>
<DIV align=3Dcenter>
<TABLE class=3Dproctitle>
  <TBODY>
  <TR>
    <TD class=3D"c proctitle">Probability modeled is=20
FLUSHT=3D1.</TD></TR></TBODY></TABLE></DIV>
<P></P></DIV><BR><BR>
<P>
<DIV align=3Dleft>
<TABLE class=3Dnotecontent>
  <TBODY>
  <TR>
    <TD class=3D"l notebanner">Note:</TD>
    <TD class=3D"l notecontent">620 observations were deleted due to =
missing=20
      values for the response or explanatory=20
variables.</TD></TR></TBODY></TABLE></DIV>
<P><BR>
<P>
<DIV align=3Dleft>
<TABLE class=3Dnotecontent>
  <TBODY>
  <TR>
    <TD class=3D"l notebanner">Note:</TD>
    <TD class=3D"l notecontent">381 observations having nonpositive =
frequencies=20
      or weights were excluded since they do not contribute to the=20
  analysis.</TD></TR></TBODY></TABLE></DIV>
<P><A name=3DIDX129></A>
<DIV>
<DIV align=3Dcenter>
<TABLE class=3Dtable borderColor=3D#c1c1c1 cellSpacing=3D0 =
cellPadding=3D5 rules=3Dall=20
summary=3D"Procedure Surveylogistic: Convergence Status" frame=3Dbox>
  <COLGROUP>
  <COL></COLGROUP>
  <THEAD>
  <TR>
    <TH class=3D"c b header" scope=3Dcol>Model Convergence =
Status</TH></TR></THEAD>
  <TBODY>
  <TR>
    <TD class=3D"c data">Convergence criterion (GCONV=3D1E-8)=20
  satisfied.</TD></TR></TBODY></TABLE></DIV></DIV><BR><A =
name=3DIDX130></A>
<DIV>
<DIV align=3Dcenter>
<TABLE class=3Dtable borderColor=3D#c1c1c1 cellSpacing=3D0 =
cellPadding=3D5 rules=3Dall=20
summary=3D"Procedure Surveylogistic: Fit Statistics" frame=3Dbox>
  <COLGROUP>
  <COL>
  <COL>
  <COL></COLGROUP>
  <THEAD>
  <TR>
    <TH class=3D"c b header" colSpan=3D3 scope=3Dcolgroup>Model Fit =
Statistics</TH></TR>
  <TR>
    <TH class=3D"l b header" scope=3Dcol>Criterion</TH>
    <TH class=3D"r b header" scope=3Dcol>Intercept Only</TH>
    <TH class=3D"r b header" scope=3Dcol>Intercept =
and<BR>Covariates</TH></TR></THEAD>
  <TBODY>
  <TR>
    <TH class=3D"l rowheader" scope=3Drow>AIC</TH>
    <TD class=3D"r data">214364574</TD>
    <TD class=3D"r data">193970375</TD></TR>
  <TR>
    <TH class=3D"l rowheader" scope=3Drow>SC</TH>
    <TD class=3D"r data">214364582</TD>
    <TD class=3D"r data">193970558</TD></TR>
  <TR>
    <TH class=3D"l rowheader" scope=3Drow>-2 Log L</TH>
    <TD class=3D"r data">214364572</TD>
    <TD class=3D"r =
data">193970327</TD></TR></TBODY></TABLE></DIV></DIV><BR><A=20
name=3DIDX131></A>
<DIV>
<DIV align=3Dcenter>
<TABLE class=3Dtable borderColor=3D#c1c1c1 cellSpacing=3D0 =
cellPadding=3D5 rules=3Dall=20
summary=3D"Procedure Surveylogistic: Global Tests" frame=3Dbox>
  <COLGROUP>
  <COL>
  <COL>
  <COL>
  <COL>
  <COL></COLGROUP>
  <THEAD>
  <TR>
    <TH class=3D"c b header" colSpan=3D5 scope=3Dcolgroup>Testing Global =
Null=20
      Hypothesis: BETA=3D0</TH></TR>
  <TR>
    <TH class=3D"l b header" scope=3Dcol>Test</TH>
    <TH class=3D"r b header" scope=3Dcol>F Value</TH>
    <TH class=3D"r b header" scope=3Dcol>Num DF</TH>
    <TH class=3D"r b header" scope=3Dcol>Den DF</TH>
    <TH class=3D"r b header" =
scope=3Dcol>Pr&nbsp;&gt;&nbsp;F</TH></TR></THEAD>
  <TBODY>
  <TR>
    <TH class=3D"l rowheader" scope=3Drow>Likelihood Ratio</TH>
    <TD class=3D"r data">886706</TD>
    <TD class=3D"r data">23</TD>
    <TD class=3D"r data">Infty</TD>
    <TD class=3D"r data">&lt;.0001</TD></TR>
  <TR>
    <TH class=3D"l rowheader" scope=3Drow>Score</TH>
    <TD class=3D"r data">29.59</TD>
    <TD class=3D"r data">23</TD>
    <TD class=3D"r data">199</TD>
    <TD class=3D"r data">&lt;.0001</TD></TR>
  <TR>
    <TH class=3D"l rowheader" scope=3Drow>Wald</TH>
    <TD class=3D"r data">36.00</TD>
    <TD class=3D"r data">23</TD>
    <TD class=3D"r data">199</TD>
    <TD class=3D"r =
data">&lt;.0001</TD></TR></TBODY></TABLE></DIV></DIV><BR><A=20
name=3DIDX132></A>
<DIV>
<DIV align=3Dcenter>
<TABLE class=3Dtable borderColor=3D#c1c1c1 cellSpacing=3D0 =
cellPadding=3D5 rules=3Dall=20
summary=3D"Procedure Surveylogistic: Parameter Estimates" frame=3Dbox>
  <COLGROUP>
  <COL></COLGROUP>
  <COLGROUP>
  <COL>
  <COL>
  <COL>
  <COL></COLGROUP>
  <THEAD>
  <TR>
    <TH class=3D"c b header" colSpan=3D5 scope=3Dcolgroup>Analysis of =
Maximum=20
      Likelihood Estimates</TH></TR>
  <TR>
    <TH class=3D"l b header" scope=3Dcol>Parameter</TH>
    <TH class=3D"r b header" scope=3Dcol>Estimate</TH>
    <TH class=3D"r b header" scope=3Dcol>Standard<BR>Error</TH>
    <TH class=3D"r b header" scope=3Dcol>t&nbsp;Value</TH>
    <TH class=3D"r b header" =
scope=3Dcol>Pr&nbsp;&gt;&nbsp;|t|</TH></TR></THEAD>
  <TBODY>
  <TR>
    <TH class=3D"l rowheader" scope=3Drow>Intercept</TH>
    <TD class=3D"r data" noWrap>-1.6440</TD>
    <TD class=3D"r data">0.1866</TD>
    <TD class=3D"r data" noWrap>-8.81</TD>
    <TD class=3D"r data">&lt;.0001</TD></TR>
  <TR>
    <TH class=3D"l rowheader" scope=3Drow>newbnha</TH>
    <TD class=3D"r data" noWrap>-0.2273</TD>
    <TD class=3D"r data">0.0589</TD>
    <TD class=3D"r data" noWrap>-3.86</TD>
    <TD class=3D"r data">0.0002</TD></TR>
  <TR>
    <TH class=3D"l rowheader" scope=3Drow>newha</TH>
    <TD class=3D"r data" noWrap>-0.0439</TD>
    <TD class=3D"r data">0.0770</TD>
    <TD class=3D"r data" noWrap>-0.57</TD>
    <TD class=3D"r data">0.5689</TD></TR>
  <TR>
    <TH class=3D"l rowheader" scope=3Drow>agex</TH>
    <TD class=3D"r data">0.0323</TD>
    <TD class=3D"r data">0.00182</TD>
    <TD class=3D"r data">17.73</TD>
    <TD class=3D"r data">&lt;.0001</TD></TR>
  <TR>
    <TH class=3D"l rowheader" scope=3Drow>male</TH>
    <TD class=3D"r data" noWrap>-0.2055</TD>
    <TD class=3D"r data">0.0494</TD>
    <TD class=3D"r data" noWrap>-4.16</TD>
    <TD class=3D"r data">&lt;.0001</TD></TR>
  <TR>
    <TH class=3D"l rowheader" scope=3Drow>marrynew</TH>
    <TD class=3D"r data">0.0581</TD>
    <TD class=3D"r data">0.0538</TD>
    <TD class=3D"r data">1.08</TD>
    <TD class=3D"r data">0.2818</TD></TR>
  <TR>
    <TH class=3D"l rowheader" scope=3Drow>empst</TH>
    <TD class=3D"r data" noWrap>-0.2847</TD>
    <TD class=3D"r data">0.0628</TD>
    <TD class=3D"r data" noWrap>-4.54</TD>
    <TD class=3D"r data">&lt;.0001</TD></TR>
  <TR>
    <TH class=3D"l rowheader" scope=3Drow>inscov2</TH>
    <TD class=3D"r data" noWrap>-0.0395</TD>
    <TD class=3D"r data">0.0786</TD>
    <TD class=3D"r data" noWrap>-0.50</TD>
    <TD class=3D"r data">0.6160</TD></TR>
  <TR>
    <TH class=3D"l rowheader" scope=3Drow>inscov3</TH>
    <TD class=3D"r data" noWrap>-0.8585</TD>
    <TD class=3D"r data">0.1005</TD>
    <TD class=3D"r data" noWrap>-8.55</TD>
    <TD class=3D"r data">&lt;.0001</TD></TR>
  <TR>
    <TH class=3D"l rowheader" scope=3Drow>povcat2</TH>
    <TD class=3D"r data" noWrap>-0.1048</TD>
    <TD class=3D"r data">0.0969</TD>
    <TD class=3D"r data" noWrap>-1.08</TD>
    <TD class=3D"r data">0.2809</TD></TR>
  <TR>
    <TH class=3D"l rowheader" scope=3Drow>povcat3</TH>
    <TD class=3D"r data">0.1700</TD>
    <TD class=3D"r data">0.0859</TD>
    <TD class=3D"r data">1.98</TD>
    <TD class=3D"r data">0.0493</TD></TR>
  <TR>
    <TH class=3D"l rowheader" scope=3Drow>povcat4</TH>
    <TD class=3D"r data">0.1926</TD>
    <TD class=3D"r data">0.0815</TD>
    <TD class=3D"r data">2.36</TD>
    <TD class=3D"r data">0.0191</TD></TR>
  <TR>
    <TH class=3D"l rowheader" scope=3Drow>povcat5</TH>
    <TD class=3D"r data">0.4127</TD>
    <TD class=3D"r data">0.0944</TD>
    <TD class=3D"r data">4.37</TD>
    <TD class=3D"r data">&lt;.0001</TD></TR>
  <TR>
    <TH class=3D"l rowheader" scope=3Drow>msa</TH>
    <TD class=3D"r data">0.0494</TD>
    <TD class=3D"r data">0.0649</TD>
    <TD class=3D"r data">0.76</TD>
    <TD class=3D"r data">0.4480</TD></TR>
  <TR>
    <TH class=3D"l rowheader" scope=3Drow>region2</TH>
    <TD class=3D"r data" noWrap>-0.0130</TD>
    <TD class=3D"r data">0.0944</TD>
    <TD class=3D"r data" noWrap>-0.14</TD>
    <TD class=3D"r data">0.8910</TD></TR>
  <TR>
    <TH class=3D"l rowheader" scope=3Drow>region3</TH>
    <TD class=3D"r data">0.0224</TD>
    <TD class=3D"r data">0.0825</TD>
    <TD class=3D"r data">0.27</TD>
    <TD class=3D"r data">0.7867</TD></TR>
  <TR>
    <TH class=3D"l rowheader" scope=3Drow>region4</TH>
    <TD class=3D"r data" noWrap>-0.1196</TD>
    <TD class=3D"r data">0.0909</TD>
    <TD class=3D"r data" noWrap>-1.32</TD>
    <TD class=3D"r data">0.1898</TD></TR>
  <TR>
    <TH class=3D"l rowheader" scope=3Drow>hidnew2a</TH>
    <TD class=3D"r data">0.0219</TD>
    <TD class=3D"r data">0.0757</TD>
    <TD class=3D"r data">0.29</TD>
    <TD class=3D"r data">0.7728</TD></TR>
  <TR>
    <TH class=3D"l rowheader" scope=3Drow>hidnew3a</TH>
    <TD class=3D"r data">0.0987</TD>
    <TD class=3D"r data">0.0801</TD>
    <TD class=3D"r data">1.23</TD>
    <TD class=3D"r data">0.2194</TD></TR>
  <TR>
    <TH class=3D"l rowheader" scope=3Drow>hidnew4a</TH>
    <TD class=3D"r data">0.4132</TD>
    <TD class=3D"r data">0.1144</TD>
    <TD class=3D"r data">3.61</TD>
    <TD class=3D"r data">0.0004</TD></TR>
  <TR>
    <TH class=3D"l rowheader" scope=3Drow>rthlth2</TH>
    <TD class=3D"r data">0.1264</TD>
    <TD class=3D"r data">0.0786</TD>
    <TD class=3D"r data">1.61</TD>
[truncated: 232,488 more chars]
